# Supplementary material for: Brachyspira hyodysenteriae and B. pilosicoli Proteins Recognized by Sera of Challenged Pigs
Source: Front Microbiol. 2017 May 4;8:723. doi: 10.3389/fmicb.2017.00723 (PMC5415613; doi:10.3389/fmicb.2017.00723)
Supplement: Supplementary file 3 [file DataSheet1.XLSX]

## Sheet: Table S1
	sera																0.12					0.075							MALDI-TOF/TOF	LC-MS/MS
Sample	INF 10	INF 8	INF 6	INF 7	INF 9	CTRL 1	CTRL 3	CTRL 6	INF 1	INF 2	INF 3	INF 4	INF 5	inf	c	specific	Relative Front	Mol. Wt. kDa	average	desv std	%CV	Relative Front	Mol. Wt. kDa	average	desv std	%CV	Protein accessions	Head group accession Table 1	Score Mascot	Score PD4	Peptides	Mr	Protein description	lane	strain	number
OLA9	2	1	2	3	2	0	0	0	*	*	*	*	*	10	0	X	0.189	86.326	86.326			0.467	76.144	76.144			D8ICZ7	D8ICZ7	465		5	75.8	Elongation factor G	9	o	2
OLA9	2	1	2	1	0	2	2	0	*	*	*	*	*	6	4		0.196	83.078	83.078			X	X				D8IDC2	D8IDC2	170		2	62	Uncharactericed protein	5	o	3
ATCCBP	2	2	2	2	2	2	0	1	*	*	*	*	*	10	3	X	0.155	81.195	81.195			0.494	77.654	77.654			D8ICZ7	D8ICZ7	264		3	75.8	Elongation factor G	9	a	4
OLA9	4	3	2	3	3	0	0	0	*	*	*	*	*	15	0	X	0.207	77.933	77.933			0.503	72.211	72.211			D8IEM8/J9UT37/D8IBS0	D8IEM8/J9UT37/D8IBS0		91.7/87.1/58.3	21/21/11	73.9/72.9/67.6	Chaperone protein HtpG /putative polymerase/Chaperone protein DnaK	8	o	5
ATCCBP	3	3	3	2	2	2	2	1	*	*	*	*	*	13	5		0.161	77.266	77.266	5.50836	7.50755	X	X				D8IDC2	D8IDC2	479		5	62	Uncharactericed protein	5	a	6
OLA9	3	3	3	1	1	2	2	1	*	*	*	*	*	11	5		0.214	74.727	74.727			X	X				D8IDC2	D8IDC2	92		3	62.1	Uncharactericed protein	6	o	7
OLA9	2	3	1	1	2	2	3	2	*	*	*	*	*	9	7		0.215	74.454	74.454			X	X				D8IBS0	D8IBS0	95		2	67.6	Chaperone protein DnaK	7	o	8
V1	*	*	*	*	*	2	3	1	2	2	1	1	1	7	6		0.2	72.932	72.932			X	X				G0EJY7	G0EJY7	257		3	65.4	Uncharacterized protein	3	v	9
ATCCBP	5	5	2	2	3	0	0	0	*	*	*	*	*	17	0	X	0.175	72.462	72.462			0.554	70.3	70.3			D8IEM8/J9UT37/D8ICG5	D8IEM8/J9UT37/D8ICG5		28.0/ 15.7/15.6	10/6/6	73.9/72.3/85.0	Chaperone protein HtpG /putative polymerase/uncharacterized protein	8	a	10
V1	*	*	*	*	*	1	3	1	3	1	1	1	2	8	5		0.202	72.424	72.424			X	X				C0R0R7	C0R0R7	180		2	63.9	Putative treponemal membrane protein	4	v	12
OLA9	4	2	3	2	2	0	0	0	*	*	*	*	*	13	0	X	0.225	72.046	72.046			0.547	68.092	68.092			D8IE58	D8IE58	245		4	67.5	Aspartyl-tRNA synthase	9	o	13
ATCCBP	5	4	4	2	2	3	3	0	*	*	*	*	*	17	6		0.187	69.476	69.476	5.50836	7.50755	X	X				D8IDC2	D8IDC2	331		4	62.1	Uncharactericed protein	5	a	15
ATCCBP	2	1	2	1	1	0	0	0	*	*	*	*	*	7	0	X	0.189	69.211	69.211								D8IFS5	D8IFS5	170		3	67.5	Phosphoenol pyruvate carboxykinase	13	a	16
ATCCBP	4	4	3	2	2	0	0	0	*	*	*	*	*	15	0	X	0.189	69.211	69.211			0.553	70.434	70.434			D8IE58	D8IE58	108		3	67.5	Aspartyl-tRNA synthase	9	a	17
V1	*	*	*	*	*	0	0	0	1	0	1	1	0	3	0	X	0.22	68.246	68.246								C0R0E5	C0R0E5	272		3	67.5	Phosphoenol pyruvate carboxykinase	12	v	18
OLA9	2	3	1	1	0	1	0	1	*	*	*	*	*	7	2	X	0.255	65.28	65.28			X	X				D8I9T6	D8I9T6	153		3	65	Biotin lipoyl	11	o	19
OLA9	3	3	2	3	3	2	1	1	*	*	*	*	*	14	4		0.259	64.568	64.4505	0.16617	0.257826	0.635	60.545	61.0257	0.425264	0.696861	D8IB78	D8IB78	78		2	58.1	60 kDa chaperonin	9	o	20
OLA9	3	3	2	3	2	2	1	2	*	*	*	*	*	13	5		0.26	64.333	64.4505	0.16617	0.257826	0.625	61.353	61.0257	0.425264	0.696861	D8IB78	D8IB78	154		2	58.1	60 kDa chaperonin	8	o	20
ATCCBP	1	1	2	2	0	0	0	0	*	*	*	*	*	6	0	X	0.217	62.899	62.899								D8I9T6	D8I9T6	390		4	65	Biotin lipoyl	11	a	22
ATCCBP	5	5	3	3	3	4	1	2	*	*	*	*	*	19	7		0.218	62.659	62.659			0.647	61.529				D8ID04		80		1	65.6	ATP synthase	8	a	23
ATCCBP	2	3	3	1	2	3	1	1	*	*	*	*	*	11	5		0.22	62.42	62.42			0.651	61.179	61.179			D8IB78	D8IB78	293		3	58.1	60 kDa chaperonin	9	a	24
V1	2	1	3	3	1	2	1	2	*	*	*	*	*	10	5		0.254	61.237	61.237			X	X				C0QWH4	C0QWH4	172		2	58.2	60 kDa chaperonin	7+8	v	25
OLA9	3	2	1	2	2	0	0	0	*	*	*	*	*	10	0	X	0.324	52.05	58.2503	8.76848	15.0531	0.739	52.624	52.624			J9USS2/D8IAM3/J9UU81/D8IF78/D8IDP7	J9USS2/D8IAM3/J9UU81/D8IF78/D8IDP7		98.3/35.2/37.6/41.3/17.4	14/10/11/8/6	58.1/60.6/54.4/54.7/50.6	60 kDa chaperonin/amidohydrolase 3/2-isopropylmalate synthase/outer membrane efflux protein/Trigger factor	8	o	26
OLA9	2	0	2	1	0	0	0	0	*	*	*	*	*	5	0	X	0.297	56.819	56.819	3.10208	5.67881	X	X				D8IBK7	D8IBK7	133		1	42.5	TmpB outer membrane protein	5	o	27
ATCCBP	2	2	1	1	0	0	0	0	*	*	*	*	*	6	0	X	0.253	55.866	55.866			0.722	55.308	55.308			K0JIZ9	K0JIZ9	176		3	54.9	carboxyl terminal protease	9	a	28
ATCCBP	4	4	3	2	2	0	0	0	*	*	*	*	*	15	0	X	0.264	53.769	53.769			X	X				D8IBK7	D8IBK7		27.4825	8	42.4241	TmpB outer membrane protein	5	a	29
ATCCBP	3	2	1	1	1	0	0	0	*	*	*	*	*	8	0	X	0.283	50.577	50.577			0.798	49.608	49.608			D8IBH9	D8IBH9	199		3	45.6	ATP synthase subunit beta	9	a	31
ATCCBP	2	1	3	3	1	1	0	0	*	*	*	*	*	10	1	x	0.286	50	49.9275	0.10253	0.205359	X	X				D8IET2	D8IET2	351		3	47	Enolase	7	a	32
ATCCBP	2	3	1	1	1	1	0	0	*	*	*	*	*	8	1	x	0.287	49.855	49.9275	0.10253	0.205359	X	X				D8IET2	D8IET2	328		4	47	Enolase	6	a	32
V1	*	*	*	*	*	0	0	0	2	1	1	1	2	7	0	X	0.362	44.587	44.587								C0QW84	C0QW84	253		2	38.6	Uncharacterized protein	4	v	36
OLA9	1	2	1	1	1	5	1	1	*	*	*	*	*	6	7		0.383	44.448	44.448			X	X				Q9FA06/D8ICZ6	Q9FA06/D8ICZ6	111/101		3/3	16.3/44.8	Putative elongation factor Tu	11	o	37
ATCCBP	1	1	2	2	2	5	1	1	*	*	*	*	*	8	7		0.34	43.639	43.639			X	X				Q9FA06/D8ICZ6	Q9FA06/D8ICZ6	230/221		2/2	16.3/44.8	Putative elongation factor Tu/Elongation factor Tu	11	a	38
ATCCBP	3	3	2	2	1	0	0	0	*	*	*	*	*	11	0	X	0.34	43.639	43.639			X	X				D8ICG3	D8ICG3	210		3	38.9	Uncharactericed protein	4	a	39
OLA9	3	3	2	2	1	0	0	0	*	*	*	*	*	11	0	X	0.397	43.012	42.6993	0.270777	0.634149	X	X				D8IBY6	D8IBY6	236		3	35.7	FlaA	6	o	40
OLA9	5	5	3	4	2	0	0	0	*	*	*	*	*	19	0	X	0.401	42.543	42.6993	0.270777	0.634149	X	X				D8IBY6	D8IBY6	210		3	35.7	FlaA	7	o	40
OLA9	3	3	2	3	1	0	0	0	*	*	*	*	*	12	0	X	0.401	42.543	42.6993	0.270777	0.634149	0.899	42.215	42.215			D8IBY6	D8IBY6	183		3	35.7	FlaA	8	o	40
V1	*	*	*	*	*	5	0	1	3	1	1	0	0	5	6		0.381	42.612	42.612			X	X				C0QVZ4/Q9FA06	C0QVZ4/Q9FA06	226/235		2/2	44.7/16	Elongation factor Tu (44.7kDa)/Elongation factor Tu (16kDa)	11	v	41
V1	*	*	*	*	*	5	0	1	3	1	1	0	0	5	6		0.382	42.499	42.499			X	X				C0QXS8/C0QVZ4	C0QXS8/C0QVZ4	132/219		2/2	50.5/44.7	NADH oxidase/Elongation factor Tu	12	v	42
V1	*	*	*	*	*	0	1	1	3	3	3	2	3	14	2		0.385	42.161	42.161								P32520/C0R0T5/A0A0H0TRE1/ A0A0H0V489/A0A0H0WR23	C0R0T5	80		1	36	FlaA1/FlaA	5	v	43
ATCCBP	5	5	3	3	3	1	0	1	*	*	*	*	*	19	2		0.36	41.543	41.423	0.169706	0.409689	X	X				D8IBY6/ K0JH04/J9UWR4/Q5XPB3	D8IBY6	368		4	35.7/35.7/35.7/36.0	FlaA	6	a	44
ATCCBP	5	4	3	3	2	0	0	0	*	*	*	*	*	17	0	X	0.362	41.303	41.423	0.169706	0.409689	X	X				D8IBY6/ K0JH04/J9UWR4/Q5XPB3	D8IBY6	261		3	35.7/35.7/35.7/36.0	FlaA	7	a	44
OLA9	3	2	2	2	1	0	0	0	*	*	*	*	*	10	0	X	0.43	39.621	39.621			0.976	37.959	37.959			D8ICU0	D8ICU0	75		1	42.7	VspD	8	o	45
ATCCBP	4	3	1	0	0	0	0	0	*	*	*	*	*	8	0	X	0.39	38.531	38.475	0.079196	0.205837	0.975	38.184	38.0715	0.159099	0.417895	D8ICU0	D8ICU0	210		3	42.7	VspD	8	a	46
ATCCBP	2	1	1	0	0	0	0	0	*	*	*	*	*	4	0	X	0.391	38.419	38.475	0.079196	0.205837		38.184	38.109	0.129904	0.340874	J9URY67J9UBH8/D8IEW7/D8ICR1/J9TU32/D8ICA2/D8I9T4/D8ICU0	J9URY67J9UBH8/D8IEW7/D8ICR1/J9TU32/D8ICA2/D8I9T4/D8ICU0		41.7506	9	82.8/34.8/40.5/35.5/41.1/40.9/39.9/42.7	2-oxoacid:ferredoxin oxidoreductase subunit alpha-like protein /ATP-dependent 6-phosphofructokinase /Mannose-1-phosphate guanylyltransferase /Pyruvate oxireductase /Ribonucleotide-diphosphate reductase subunit beta/Toxic anion resistance family protein /Uncharacterized protein/VspD	9	a	46
OLA9	5	5	5	5	5	2	2	2	*	*	*	*	*	25	6		0.471	36.086	35.986	0.173205	0.481312	X	X				D8IAP2/K0JFK3/J9UV65	D8IAP2	299		2	32.0/32.0/32.0	Flagellin	7	o	47
OLA9	2	3	2	3	4	2	1	1	*	*	*	*	*	14	4		0.471	36.086	35.986	0.173205	0.481312	X	X				D8IAP2/K0JFK3/J9UV65	D8IAP2	233		3	32.0/32.0/32.0	Flagellin	9	o	47
OLA9	5	5	4	5	5	5	2	2	*	*	*	*	*	24	9		0.475	35.786	35.986	0.173205	0.481312	X	X				D8IAP2/K0JFK3/J9UV65	D8IAP2	641		4	32.0/32.0/32.0	Flagellin	8	o	47
V1	*	*	*	*	*	0	0	0	3	1	0	0	1	5	0	X	0.465	35.149	35.149								C0R1L9/C0QYC2	C0R1L9/C0QYC2	134/91		2/1	36/38.2	UDP-glucose 4 epimerase/Galactose-glucose binding protein	12	v	48
ATCCBP	5	2	3	4	5	5	1	1	*	*	*	*	*	19	7		0.432	35.152	35.113	0.0551543	0.157077	X	X				D8IAP2/K0JFK3/J9UV65	D8IAP2	326		2	32.0/32.0/32.0	Flagellin	7	a	49
ATCCBP	4	3	3	4	5	5	1	1	*	*	*	*	*	19	7		0.433	35.074	35.113	0.0551543	0.157077	X	X				D8IAP2/K0JFK3/J9UV65	D8IAP2	332		2	32.0/32.0/32.0	Flagellin	8	a	49
V1	*	*	*	*	*	2	1	1	3	3	2	2	2	12	4		0.462	35.366	35.0773	0.249993	0.71269	X	X				Q26501	Q26501	230		2	32	Flagellin	6	v	50
V1	*	*	*	*	*	5	2	2	5	5	5	5	5	25	9		0.468	34.933	35.0773	0.249993	0.71269	X	X				Q26501	Q26501	752		4	32	Flagellin	7+8	v	50
V1	*	*	*	*	*	2	1	1	3	3	2	2	3	13	4		0.468	34.933	35.0773	0.249993	0.71269	X	X				Q26501	Q26501	263		3	32	Flagellin	9	v	50
V1	*	*	*	*	*	0	0	0	2	2	1	0	1	6	0	X	0.467	35.005	35.005								A0A0H0W3D6/Q26501/A0A0HOUMF4/G0EJK5/C0QYC2/C0QZV6/A0A0H0VXH0	A0A0H0W3D6/Q26501/A0A0HOUMF4/G0EJK5/C0QYC2/C0QZV6/A0A0H0VXH0		56.8/105.8/109.3/109.3/114.1/69.1	7/13/14/10/10/8	47.0/32.0/35.4/35.4/38.2/33.9/47.0	Enolase /Flagellar protein FlaB1/Fructose-bisphosphate aldolase/Methyl-galactoside ABC transporter substrate-binding protein /Pseudouridine-5'-phosphate glycosidase /Pyridine nucleotide-disulfide oxidoreductase	11	v	51
OLA9	3	3	3	2	1	1	0	0	*	*	*	*	*	12	1	x	0.525	32.58	32.58			X	X				D8ICA8/K0JM58/J9UX66	D8ICA8	246		2	26.7/31.5/31.4	Putative FlaA/FlaA/FlaA	5	o	52
OLA9	3	4	5	5	4	5	1	1	*	*	*	*	*	21	7		0.537	31.842	31.5785	0.372645	1.18006	X	X				K0JHQ4/J9UYC2	K0JHQ4	257		2	31.3/31.3	Flagellin	6	o	53
OLA9	2	2	1	2	0	2	1	0	*	*	*	*	*	7	3		0.546	31.315	31.5785	0.372645	1.18006	X	X				K0JHQ4/J9UYC2	K0JHQ4	72		1	31.3/31.3	Flagellin	7	o	53
V1	*	*	*	*	*	5	1	2	4	4	3	5	3	19	8		0.526	31.268	31.1085	0.225567	0.725098	X	X				P80160	P80160	217		2	31.1	FlaB2	6	v	54
V1	*	*	*	*	*	5	1	2	4	4	4	5	4	21	8		0.532	30.949	31.1085	0.225567	0.725098	X	X				P80160	P80160	480		3	31.1	FlaB2	7+8	v	54
ATCCBP	4	4	5	5	5	5	1	1	*	*	*	*	*	23	7		0.498	30.961	30.961			X	X				K0JHQ4/J9UYC2	K0JHQ4	293		2	31.3/31.3	Flagellin	6	a	55
OLA9	3	5	4	4	5	2	1	1	*	*	*	*	*	21	4		0.578	29.477	29.4465	0.0431335	0.146481	X	X				K0JLS4/J9UXQ6	K0JHQ4	192		2	30.1/30.1	Flagellin	6	o	56
OLA9	2	3	2	2	3	2	1	1	*	*	*	*	*	12	4		0.579	29.416	29.4465	0.0431335	0.146481	X	X				K0JLS4/J9UXQ6	K0JHQ4	193		3	30.1/30.1	Flagellin	8	o	56
V1	*	*	*	*	*	1	0	0	2	1	3	2	1	9	1	x	0.566	28.982	28.982			X	X				C0QV52/Q9F0F6	C0QV52/Q9F0F6	61/396		1/4	47/30.4	Enolase/Flagellin	5	v	57
ATCCBP	4	2	3	4	5	4	1	1	*	*	*	*	*	18	6		0.539	28.575	28.575			X	X				D8IDG1/K0JLS4/J9UXQ6	D8IDG1	323/291/291		3	26.6/30.1/30.1	Flagellin	7	a	58
V1	*	*	*	*	*	4	1	2	4	4	4	5	3	20	7		0.571	28.745	28.549	0.169741	0.59456	X	X				Q9F0F6	Q9F0F6	668		5	30.4	Flagellin	6	v	59
V1	*	*	*	*	*	3	1	2	3	3	4	5	3	18	6		0.576	28.451	28.549	0.169741	0.59456	X	X				Q9F0F6	Q9F0F6	757		5	30.4	Flagellin	7+8	v	59
V1	*	*	*	*	*	1	0	0	2	1	2	2	1	8	1		0.576	28.451	28.549	0.169741	0.59456	X	X				Q9F0F6	Q9F0F6	341		4	30.4	Flagellin	9	v	59
V1	*	*	*	*	*	0	0	0	1	1	1	1	0	4	0	X	0.617	26.316	27.3835	1.50967	5.51308						Q9F0F6	Q9F0F6	423		5	30.4	Flagellin	9	v	60
V1	*	*	*	*	*	0	0	0	2	1	1	2	2	8	0	X	0.62	26.155	26.048	0.151321	0.580931						C0QWY9	C0QWY9	158		2	24.7	Putative flagellar filament outer layer	6	v	61
V1	*	*	*	*	*	0	0	0	1	2	1	2	2	8	0	X	0.625	25.941	26.048	0.151321	0.580931						C0QWY9	C0QWY9	234		3	24.7	Putative flagellar filament outer layer	4	v	61
ATCCBP	3	3	1	2	2	0	0	0	*	*	*	*	*	11	0	X	0.62	24.443	24.443								D8ICA7/K0JKQ0/J9U0T5	D8ICA7	412/411/411		4	24.0/26.0/26.0	FlaA 2	6	a	62

## Sheet: Table S2
band id	sample	strain excl	species	unambiglous	specific	Mr average 12%	Mr average 7.5%	Protein accessions	Head group accesion Table 1	Mr theoric	Protein description	Analysis	GO cell component	surf/exoprot/exopep	GO Annotation	psortB prediction
2	OLA9	0	P	1	X	86.326	76.144	D8ICZ7	D8ICZ7	75.8	Elongation factor G	MALDI-TOF/TOF	cytoplasm		cytoplasm [GO:0005737]; GTP binding [GO:0005525]; GTPase activity [GO:0003924]; translation elongation factor activity [GO:0003746]	cytoplasmic
3	OLA9	0	P	1		83.078		D8IDC2/ K0JN47/ J9UXF7	D8IDC2	62.0/62.2/62.3	Uncharacterized protein	MALDI-TOF/TOF				outer membrane
4	ATCCBP	0	P	1	X	81.195	77.654	D8ICZ7/ J9UH41/K0JMR3	D8ICZ7	75.8/77.6/77.6	Elongation factor G	MALDI-TOF/TOF	cytoplasm		cytoplasm [GO:0005737]; GTP binding [GO:0005525]; GTPase activity [GO:0003924]; translation elongation factor activity [GO:0003746]	cytoplasmic
5	OLA9	1	P	0	X	77.933	72.211	D8IBS0	D8IBS0	67.5545	Chaperone protein DnaK	LC-MS/MS		amont the ten most abundant proteins, several compartments	ATP binding [GO:0005524]; protein folding [GO:0006457]	cytoplasmic
5	OLA9	0	P	0	X	77.933	72.211	D8IEM8/A0A0G4K4U5	D8IEM8/A0A0G4K4U5	73.9404	Chaperone protein HtpG		cytoplasm		cytoplasm [GO:0005737]; ATP binding [GO:0005524]; protein folding [GO:0006457]; response to stress [GO:0006950]	cytoplasmic
5	OLA9	0	P	0	X	77.933	72.211	J9UT37	J9UT37	72.2696	Putative polymerase					cytoplasmic
6	ATCCBP	0	P	1		77.266		D8IDC2	D8IDC2	62	Uncharacterized protein	MALDI-TOF/TOF				outer membrane
7	OLA9	0	P	1		74.727		D8IDC2/ K0JN47/ J9UXF7	D8IDC2	62.0/62.2/62.3	Uncharacterized protein	MALDI-TOF/TOF				outer membrane
9	V1		H	1		72.932		G0EJY7	G0EJY7	65.4	Uncharacterized protein	MALDI-TOF/TOF				outer membrane
10	ATCCBP	0	P	0	X	72.462	70.3	D8IEM8	D8IEM8	73.9404	Chaperone protein HtpG	LC-MS/MS	cytoplasm		cytoplasm [GO:0005737]; ATP binding [GO:0005524]; protein folding [GO:0006457]; response to stress [GO:0006950]	cytoplasmic
10	ATCCBP	0	P	0	X	72.462	70.3	J9UT37	J9UT37	72.2696	Putative polymerase					cytoplasmic
10	ATCCBP	1	P	0	X	72.462	70.3	D8ICG5	D8ICG5	85.0084	Uncharacterized protein		integral membrane		integral component of membrane [GO:0016021]	cytoplasmic
12	V1		H	1		72.424		C0R0R7	C0R0R7	63.9	Putative treponemal membrane protein	MALDI-TOF/TOF				outer membrane
13	OLA9	0	P	1	X	72.046	68.092	D8IE58/J9ULK0/K0JHD0	D8IE58	67.5/67.5/67.6	Aspartyl-tRNA synthase	MALDI-TOF/TOF	cytoplasm		cytoplasm [GO:0005737]; aminoacyl-tRNA ligase activity [GO:0004812]; ATP binding [GO:0005524]; nucleic acid binding [GO:0003676]; tRNA aminoacylation for protein translation [GO:0006418]	cytoplasmic
15	ATCCBP	0	P	1		69.476		D8IDC2	D8IDC2	62.1	Uncharacterized protein	MALDI-TOF/TOF				outer membrane
16	ATCCBP	1	P	1	X	69.211		D8IFS5/K0JJV6/J9UPD6	D8IFS5	67.5/67.3/67.4	Phosphoenol pyruvate carboxykinase	MALDI-TOF/TOF	cytoplasm		cytoplasm [GO:0005737]; GTP binding [GO:0005525]; kinase activity [GO:0016301]; manganese ion binding [GO:0030145]; phosphoenolpyruvate carboxykinase (GTP) activity [GO:0004613]; gluconeogenesis [GO:0006094]	cytoplasmic
17	ATCCBP	0	P	1	X	69.211	70.434	D8IE58/J9ULK0/K0JHD0	D8IE58	67.5/67.5/67.6	Aspartyl-tRNA synthase	MALDI-TOF/TOF	cytoplasm		cytoplasm [GO:0005737]; aminoacyl-tRNA ligase activity [GO:0004812]; ATP binding [GO:0005524]; nucleic acid binding [GO:0003676]; tRNA aminoacylation for protein translation [GO:0006418]	cytoplasmic
18	V1		H	1	X	68.246		C0R0E5/A0A0H0UN97/A0A0H0W3V6	C0R0E5	67.5/66.9/67.5	Phosphoenol pyruvate carboxykinase	MALDI-TOF/TOF	cytoplasm		cytoplasm [GO:0005737]; GTP binding [GO:0005525]; kinase activity [GO:0016301]; manganese ion binding [GO:0030145]; phosphoenolpyruvate carboxykinase (GTP) activity [GO:0004613]; gluconeogenesis [GO:0006094]	cytoplasmic
19	OLA9	0	P	1	X	65.28		D8I9T6/K0JKW5/J9UGL5	D8I9T6	65.0/64.9/64.8	Biotin lipoyl	MALDI-TOF/TOF			catalytic activity [GO:0003824]	cytoplasmic
20	OLA9	0	P	1		64.4505	61.0257	D8IB78/K0JLL7/J9USS2	D8IB78	58.1/58.1/58.1	60 kDa chaperonin	MALDI-TOF/TOF	cytoplasm	amont the ten most abundant proteins, several compartments	cytoplasm [GO:0005737]; ATP binding [GO:0005524]; protein refolding [GO:0042026]	cytoplasmic
22	ATCCBP	0	P	1	X	62.899		D8I9T6/K0JKW5/J9UGL5	D8I9T6	65.0/64.9/64.8	Biotin lipoyl	MALDI-TOF/TOF			catalytic activity [GO:0003824]	cytoplasmic
24	ATCCBP	0	P	1		62.42	61.179	D8IB78/K0JLL7/J9USS2	D8IB78	58.1/58.1/58.1	60 kDa chaperonin	MALDI-TOF/TOF	cytoplasm	amont the ten most abundant proteins, several compartments	cytoplasm [GO:0005737]; ATP binding [GO:0005524]; protein refolding [GO:0042026]	cytoplasmic
25	V1		H	1		61.237		C0QWM4/A0A0H0V6M8 /A0A0H0TIS1	C0QWM4	58.2/58.2/58.2	60 kDa chaperonin	MALDI-TOF/TOF	cytoplasm	amont the ten most abundant proteins, several compartments	cytoplasm [GO:0005737]; ATP binding [GO:0005524]; protein refolding [GO:0042026]	cytoplasmic
26	OLA9	1	P	0	X	58.2503	52.624	J9UU81	J9UU81	54.3698	2-isopropylmalate synthase	LC-MS/MS		amont the ten most abundant proteins, several compartments	2-isopropylmalate synthase activity [GO:0003852]; branched-chain amino acid biosynthetic process [GO:0009082]; leucine biosynthetic process [GO:0009098]	cytoplasmic
26	OLA9	0	P	0	(*)	58.2503	52.624	J9USS2	J9USS2	58.0526	60 kDa chaperonin		cytoplasm	amont the ten most abundant proteins, several compartments	cytoplasm [GO:0005737]; ATP binding [GO:0005524]; protein refolding [GO:0042026]	cytoplasmic
26	OLA9	1	P	0	X	58.2503	52.624	D8IAM3	D8IAM3	60.5556	Amidohydrolase 3				hydrolase activity, acting on carbon-nitrogen (but not peptide) bonds [GO:0016810]	cytoplasmic
26	OLA9	1	P	0	X	58.2503	52.624	D8IF78	D8IF78	54.6776	Outer membrane efflux protein				transporter activity [GO:0005215]	unknown
26	OLA9	1	P	0	X	58.2503	52.624	D8IDP7	D8IDP7	50.6	Trigger factor, C-terminal domain protein				protein folding [GO:0006457]; protein transport [GO:0015031]	cytoplasmic
27	OLA9	0	P	1	X	56.819		D8IBK7/K0JLI6/J9UT77	D8IBK7	42.5/42.5/42.5	TmpB outer membrane protein	MALDI-TOF/TOF				outer membrane
28	ATCCBP	1	P	1	X	55.866	55.308	K0JIZ9/J9UL67	K0JIZ9	54.9/54.9	carboxyl terminal protease	MALDI-TOF/TOF			serine-type peptidase activity [GO:0008236]	cytoplasmic
29	ATCCBP	0	P	1	X	53.769		D8IBK7	D8IBK7	42.4241	TmpB outer membrane protein	LC-MS/MS				outer membrane
31	ATCCBP	1	P	1	X	50.577	49.608	D8IBH9/ K0JGH7/J9TU52	D8IBH9	45.6/51.5/51.5	ATP synthase subunit beta	MALDI-TOF/TOF	plasma membrane		plasma membrane [GO:0005886]; proton-transporting ATP synthase complex, catalytic core F(1) [GO:0045261]; ATP binding [GO:0005524]; proton-transporting ATP synthase activity, rotational mechanism [GO:0046933]; ATP hydrolysis coupled proton transport [GO:0015991]; ATP synthesis coupled proton transport [GO:0015986]	cytoplasmic
32	ATCCBP	1	P	1	X*	49.9275		D8IET2/K0JI69/J9URW4	D8IET2	47.0/47.0/47.0	Enolase	MALDI-TOF/TOF	cell surface,extracellular region	amont the ten most abundant proteins, several compartments	cell surface [GO:0009986]; extracellular region [GO:0005576]; phosphopyruvate hydratase complex [GO:0000015]; magnesium ion binding [GO:0000287]; phosphopyruvate hydratase activity [GO:0004634]; glycolytic process [GO:0006096]	cytoplasmic
36	V1		H	1	X	44.587		C0QW84/A0A0H0XF11/ A0A0H0U2P4/A0A0H0V4Q6	C0QW84	38.6/39.0/39.8/39.8	Uncharacterized protein	MALDI-TOF/TOF				outer membrane
37	OLA9	0	P	2		44.448		D8ICZ6	D8ICZ6	44.8	Elongation factor Tu	MALDI-TOF/TOF	cytoplasm	amont the ten most abundant proteins, several compartments	cytoplasm [GO:0005737]; GTP binding [GO:0005525]; GTPase activity [GO:0003924]; translation elongation factor activity [GO:0003746]	cytoplasmic
37	OLA9	0	P	2		44.448		Q9FA06	Q9FA06	16.3	Putative elongation factor Tu	MALDI-TOF/TOF				cytoplasmic
38	ATCCBP	0	P	2		43.639		D8ICZ6	D8ICZ6	44.8	Elongation factor Tu	MALDI-TOF/TOF	cytoplasm	amont the ten most abundant proteins, several compartments	cytoplasm [GO:0005737]; GTP binding [GO:0005525]; GTPase activity [GO:0003924]; translation elongation factor activity [GO:0003746]	cytoplasmic
38	ATCCBP	0	P	2		43.639		Q9FA06	Q9FA06	16.3	Putative elongation factor Tu	MALDI-TOF/TOF				cytoplasmic
39	ATCCBP	1	P	1	X	43.639		D8ICG3/K0JML9/J9UR86	D8ICG3	38.9/38.9/39.2	Uncharacterized protein	MALDI-TOF/TOF				extracellular/outer membrane
40	OLA9	0	P	1	X	42.6993	42.215	D8IBY6/ K0JH04/J9UWR4/Q5XPB3	D8IBY6	35.7/35.7/35.7/36.0	FlaA	MALDI-TOF/TOF	outer membrane, periplasmic space		motile cilium [GO:0031514]; outer membrane-bounded periplasmic space [GO:0030288]; bacterial-type flagellum-dependent cell motility [GO:0071973]	periplasmic
41	V1		H	2		42.612		C0QVZ4	C0QVZ4	44.7	Elongation factor Tu (44.7kDa)	MALDI-TOF/TOF	cytoplasm	amont the ten most abundant proteins, several compartments	cytoplasm [GO:0005737]; GTP binding [GO:0005525]; GTPase activity [GO:0003924]; translation elongation factor activity [GO:0003746]	cytoplasmic
41	V1		H	2		42.612		Q9FA06	Q9FA06	16	Putative elongation factor Tu (16kDa)	MALDI-TOF/TOF			GTP binding [GO:0005525]; translation elongation factor activity [GO:0003746]	cytoplasmic
42	V1		H	1		42.499		C0QXS8	C0QXS8	50.5	NADH oxidase	MALDI-TOF/TOF		amont the ten most abundant proteins, several compartments	cell [GO:0005623]; flavin adenine dinucleotide binding [GO:0050660]; oxidoreductase activity [GO:0016491]; cell redox homeostasis [GO:0045454]	cytoplasmic
43	V1		H	2		42.161		C0R0T5/A0A0H0TRE1/ A0A0H0V489/A0A0H0WR23	C0R0T5	36.0/36.0/36.0/36.0	FlaA/FlaA/FlaA/FlaA	MALDI-TOF/TOF	outer membrane, periplasmic space	amont the ten most abundant proteins, several compartments	outer membrane-bounded periplasmic space [GO:0030288]; bacterial-type flagellum-dependent cell motility [GO:0071973]	periplasmic
43	V1		H	2		42.161		P32520	P32520	36	FlaA	MALDI-TOF/TOF	outer membrane, periplasmic space		outer membrane-bounded periplasmic space [GO:0030288]; periplasmic flagellum [GO:0055040]; bacterial-type flagellum-dependent cell motility [GO:0071973]	periplasmic
44	ATCCBP	0	P	1	X	41.423		D8IBY6/ K0JH04/J9UWR4/Q5XPB3	D8IBY6	35.7/35.7/35.7/36.0	FlaA	MALDI-TOF/TOF	outer membrane, periplasmic space		motile cilium [GO:0031514]; outer membrane-bounded periplasmic space [GO:0030288]; bacterial-type flagellum-dependent cell motility [GO:0071973]	periplasmic
45	OLA9	0	P	1	X	39.621	37.959	D8ICU0	D8ICU0	42.7	VspD	MALDI-TOF/TOF		exoproteome exclusive, among the ten most abundant		unknown
46	ATCCBP	1	P	0	X			J9URY6	J9URY6	82.8126	2-oxoacid:ferredoxin oxidoreductase subunit alpha-like protein	LC-MS/MS			oxidoreductase activity [GO:0016491]; thiamine pyrophosphate binding [GO:0030976]	cytoplasmic
46	ATCCBP	1	P	0	X			J9UBH8	J9UBH8	34.7939	ATP-dependent 6-phosphofructokinase		cytoplasm	amont the ten most abundant proteins, several compartments	cytoplasm [GO:0005737]; 6-phosphofructokinase activity [GO:0003872]; ATP binding [GO:0005524]; metal ion binding [GO:0046872]; fructose 6-phosphate metabolic process [GO:0006002]	cytoplasmic
46	ATCCBP	1	P	0	X			D8IEW7	D8IEW7	40.5063	Mannose-1-phosphate guanylyltransferase				nucleotidyltransferase activity [GO:0016779]; biosynthetic process [GO:0009058]	cytoplasmic
46	ATCCBP	1	P	0	X			D8ICR1	D8ICR1	35.4689	Pyruvate oxireductase			amont the ten most abundant proteins, several compartments	iron-sulfur cluster binding [GO:0051536]; oxidoreductase activity, acting on the aldehyde or oxo group of donors, iron-sulfur protein as acceptor [GO:0016625]	cytoplasmic
46	ATCCBP	1	P	0	X	38.475	38.109	J9TU32	J9TU32	41.1419	Ribonucleotide-diphosphate reductase subunit beta				ribonucleoside-diphosphate reductase complex [GO:0005971]; oxidoreductase activity [GO:0016491]; deoxyribonucleoside diphosphate metabolic process [GO:0009186]; deoxyribonucleotide biosynthetic process [GO:0009263]	cytoplasmic
46	ATCCBP	1	P	0	X			D8ICA2	D8ICA2	40.9483	Toxic anion resistance family protein					cytoplasmic
46	ATCCBP	1	P	0	X			D8I9T4	D8I9T4	39.9315	Uncharacterized protein					cytoplasmic
46	ATCCBP	0	P	0	X	38.475	38.0715	D8ICU0	D8ICU0	42.7	VspD			exoproteome exclusive, among the ten most abundant		unknown
47	OLA9	0	P	1		35.986		D8IAP2/K0JFK3/J9UV65	D8IAP2	32.0/32.0/32.0	Flagellin FlaB2	MALDI-TOF/TOF	flagellum		bacterial-type flagellum filament [GO:0009420]; motile cilium [GO:0031514]; periplasmic flagellum [GO:0055040]; structural molecule activity [GO:0005198]; bacterial-type flagellum-dependent cell motility [GO:0071973]	periplasmic
48	V1		H	0	X	35.149		C0QYC2	C0QYC2	38.3	Galactose-glucose binding protein	MALDI-TOF/TOF				periplasmic
48	V1		H	0	X	35.149		C0R1L9	C0R1L9	36.9	UDP-glucose 4 epimerase	MALDI-TOF/TOF			coenzyme binding [GO:0050662]; UDP-glucose 4-epimerase activity [GO:0003978]; galactose metabolic process [GO:0006012]	cytoplasmic
49	ATCCBP	0	P	1		35.113		D8IAP2/K0JFK3/J9UV65	D8IAP2	32.0/32.0/32.0	Flagellin FlaB2	MALDI-TOF/TOF	flagellum		bacterial-type flagellum filament [GO:0009420]; motile cilium [GO:0031514]; periplasmic flagellum [GO:0055040]; structural molecule activity [GO:0005198]; bacterial-type flagellum-dependent cell motility [GO:0071973]	periplasmic
50	V1		H	1		35.0773		Q26501	Q26501	32	Flagellin FlaB1	MALDI-TOF/TOF	flagellum		bacterial-type flagellum filament [GO:0009420]; motile cilium [GO:0031514]; periplasmic flagellum [GO:0055040]; structural molecule activity [GO:0005198]; bacterial-type flagellum-dependent cell motility [GO:0071973]	periplasmic
51	V1		H	0	X	35.005		A0A0H0W3D6	A0A0H0W3D6	46.968	Enolase	LC-MS/MS	cell surface,extracellular region	amont the ten most abundant proteins, several compartments	cell surface [GO:0009986]; extracellular region [GO:0005576]; phosphopyruvate hydratase complex [GO:0000015]; magnesium ion binding [GO:0000287]; phosphopyruvate hydratase activity [GO:0004634]; glycolytic process [GO:0006096]	cytoplasmic
51	V1		H	0	X	35.005		Q26501	Q26501	31.9524	Flagellar protein FlaB1		flagellum		bacterial-type flagellum filament [GO:0009420]; motile cilium [GO:0031514]; periplasmic flagellum [GO:0055040]; structural molecule activity [GO:0005198]; bacterial-type flagellum-dependent cell motility [GO:0071973]	periplasmic
51	V1		H	0	X	35.005		A0A0HOUMF4/G0EJK5	A0A0HOUMF4/G0EJK5	35.4/35.4	Fructose-bisphosphate aldolase				fructose-bisphosphate aldolase activity [GO:0004332]; zinc ion binding [GO:0008270]; fructose 1,6-bisphosphate metabolic process [GO:0030388]; glycolytic process [GO:0006096]	cytoplasmic
51	V1		H	0	X	35.005		C0QYC2	C0QYC2	38.2123	Methyl-galactoside ABC transporter substrate-binding protein					periplasmic
51	V1		H	0	X	35.005		C0QZV6	C0QZV6	33.9436	Pseudouridine-5'-phosphate glycosidase				hydrolase activity, acting on glycosyl bonds [GO:0016798]; metal ion binding [GO:0046872]; pseudouridylate synthase activity [GO:0004730]; nucleobase catabolic process [GO:0046113]	cytoplasmic
51	V1		H	0	X	35.005		A0A0H0VXH0	A0A0H0VXH0	46.968	Pyridine nucleotide-disulfide oxidoreductase					cytoplasmic
52	OLA9	1	P	1	X*	32.58		D8ICA8/K0JM58/J9UX66	D8ICA8	26.7/31.5/31.4	Putative FlaA/FlaA/FlaA	MALDI-TOF/TOF	outer membrane, periplasmic space		motile cilium [GO:0031514]; outer membrane-bounded periplasmic space [GO:0030288]; bacterial-type flagellum-dependent cell motility [GO:0071973]	unknown
53	OLA9	0	P	1		31.5785		K0JHQ4/J9UYC2	K0JHQ4	31.3/31.3	Flagellin FlaB2	MALDI-TOF/TOF	flagellum		bacterial-type flagellum filament [GO:0009420]; motile cilium [GO:0031514]; periplasmic flagellum [GO:0055040]; structural molecule activity [GO:0005198]; bacterial-type flagellum-dependent cell motility [GO:0071973]	periplasmic
54	V1		H	1		31.1085		P80160	P80160	31.1	Flagellin FlaB2	MALDI-TOF/TOF	outer membrane, periplasmic space		bacterial-type flagellum filament [GO:0009420]; periplasmic flagellum [GO:0055040]; structural molecule activity [GO:0005198]; bacterial-type flagellum-dependent cell motility [GO:0071973]	periplasmic
55	ATCCBP	0	P	1		30.961		K0JHQ4/J9UYC2	K0JHQ4	31.3/31.3	Flagellin FlaB2	MALDI-TOF/TOF	flagellum		bacterial-type flagellum filament [GO:0009420]; motile cilium [GO:0031514]; periplasmic flagellum [GO:0055040]; structural molecule activity [GO:0005198]; bacterial-type flagellum-dependent cell motility [GO:0071973]	periplasmic
56	OLA9	0	P	1		29.4465		K0JLS4/J9UXQ6	K0JLS4	30.1/30.1	Flagellin FlaB3	MALDI-TOF/TOF	flagellum		bacterial-type flagellum filament [GO:0009420]; motile cilium [GO:0031514]; periplasmic flagellum [GO:0055040]; structural molecule activity [GO:0005198]; bacterial-type flagellum-dependent cell motility [GO:0071973]	periplasmic
57	V1		H	0	X*	28.982		C0QV52	C0QV52	47	Enolase	MALDI-TOF/TOF	cell surface,extracellular region	amont the ten most abundant proteins, several compartments	cell surface [GO:0009986]; extracellular region [GO:0005576]; phosphopyruvate hydratase complex [GO:0000015]; magnesium ion binding [GO:0000287]; phosphopyruvate hydratase activity [GO:0004634]; glycolytic process [GO:0006096]	cytoplasmic
57	V1		H	0	X*	28.982		Q9F0F6	Q9F0F6	30.4	Flagellin FlaB3	MALDI-TOF/TOF	flagellum		bacterial-type flagellum filament [GO:0009420]; motile cilium [GO:0031514]; periplasmic flagellum [GO:0055040]; structural molecule activity [GO:0005198]; bacterial-type flagellum-dependent cell motility [GO:0071973]	periplasmic
58	ATCCBP	0	P	1		28.575		D8IDG1/K0JLS4/J9UXQ6	D8IDG1	26.6/30.1/30.1	Flagellin FlaB3	MALDI-TOF/TOF	flagellum		bacterial-type flagellum filament [GO:0009420]; motile cilium [GO:0031514]; periplasmic flagellum [GO:0055040]; structural molecule activity [GO:0005198]; bacterial-type flagellum-dependent cell motility [GO:0071973]	periplasmic
59	V1		H	1		28.549		Q9F0F6	Q9F0F6	30.4	Flagellin FlaB3	MALDI-TOF/TOF	flagellum		bacterial-type flagellum filament [GO:0009420]; motile cilium [GO:0031514]; periplasmic flagellum [GO:0055040]; structural molecule activity [GO:0005198]; bacterial-type flagellum-dependent cell motility [GO:0071973]	periplasmic
61	V1		H	1	X	26.048		C0QWY9	C0QWY9	24.7	Putative flagellar filament outer layer	MALDI-TOF/TOF	outer membrane, periplasmic space		outer membrane-bounded periplasmic space [GO:0030288]; periplasmic flagellum [GO:0055040]; bacterial-type flagellum-dependent cell motility [GO:0071973]	unknown
62	ATCCBP	1	P	1	X	24.443		D8ICA7/K0JKQ0/J9U0T5	D8ICA7	24.0/26.0/26.0	FlaA 2	MALDI-TOF/TOF	outer membrane, periplasmic space		motile cilium [GO:0031514]; outer membrane-bounded periplasmic space [GO:0030288]; bacterial-type flagellum-dependent cell motility [GO:0071973]	unknown
(*) This protein was not specific when detected alone in a band, the specific immunoreactivity of this band could be due to other proteins also detected in it.
Specific bands with X* have been detected in a control serum with an intensity of one '*'
Bands 5,10,26,29,51, identifications LC MS/MS, most abundant proteins from each band were selected (at least 80% of total abundance). Abundance was calculated as the product coverage*psm

## Sheet: Table S3_#5
Accession	Description	Score	Coverage	# Proteins	# Unique Peptides	# Peptides	# PSMs	# AAs	MW [kDa]	calc. pI	abundance	% abundance
D8IEM8	Chaperone protein HtpG OS=Brachyspira pilosicoli (strain ATCC BAA-1826 / 95/1000) GN=hsp90 PE=3 SV=1 - [D8IEM8_BRAP9]	91.7329	33.18	8	9	19	28	639	73.9404	5.31299	929.04	30.4391
	A5	Sequence	# PSMs	# Proteins	# Protein Groups	Protein Group Accessions	Modifications	ΔCn	q-Value	PEP
	High	LSNLLLFQSSETKDEEYTTLAEYK	1	2	1	D8IEM8		0	0	2.9e-13
	High	mKEGQEFIYYAAAK	2	11	2	D8IEM8;A0A0G4K4U5	M1(Oxidation)	0	0	7.688e-09
	High	MKEGQEFIYYAAAK	2	11	2	D8IEM8;A0A0G4K4U5		0	0	3.152e-08
	High	VLAESGNPMFAMKPER	2	3	1	D8IEM8		0	0	2.233e-10
	High	GLVDSPDFSLNISR	2	14	2	A0A0G4K4U5;D8IEM8		0	0	3.899e-09
	High	VLEINTSHDVFK	2	13	2	A0A0G4K4U5;D8IEM8		0	0	4.853e-06
	High	YSNYVHYPIIMDMPIPK	1	4	1	D8IEM8		0	0	4.766e-16
	High	YQEFFKEFGESIK	1	3	1	D8IEM8		0	0	3.113e-08
	High	SDVKPEEYNEFYK	1	12	2	D8IEM8;A0A0G4K4U5		0	0	1.481e-07
	High	ELISNASDALDK	1	16	2	A0A0G4K4U5;D8IEM8		0	0	0.0002218
	High	SDKYTDIDNLR	2	3	1	D8IEM8		0	0	0.01624
	High	VLETLENILKNDR	1	3	1	D8IEM8		0	0	2.56e-09
	High	APFNFLHPDFER	2	14	2	A0A0G4K4U5;D8IEM8		0	0	2.038e-05
	High	ELISNASDALDKAR	1	16	2	A0A0G4K4U5;D8IEM8		0	0	6.503e-09
	High	SKSDVKPEEYNEFYK	1	12	2	D8IEM8;A0A0G4K4U5		0	0	0.000296
	High	IKIEIDEQNR	1	4	1	D8IEM8		0	0	0.07064
	High	EVLGADKVAEVR	1	3	1	D8IEM8		0	0	0.006072
	High	YSNYVHYPIImDmPIPK	1	4	1	D8IEM8	M11(Oxidation); M13(Oxidation)	0	0	9.694e-09
	High	VLEINTSHDVFKAIEK	1	6	1	D8IEM8		0	0	0.0001616
	High	EGQEFIYYAAAK	1	11	2	D8IEM8;A0A0G4K4U5		0	0	0.0532
	High	EILQHSTQLKR	1	14	2	A0A0G4K4U5;D8IEM8		0	0	0.01407
Accession	Description	Score	Coverage	# Proteins	# Unique Peptides	# Peptides	# PSMs	# AAs	MW [kDa]	calc. pI	abundance	% abundancia
J9UT37	Putative polymerase OS=Brachyspira pilosicoli B2904 GN=B2904_orf1115 PE=4 SV=1 - [J9UT37_BRAPL]	87.0761	38.47	2	21	21	28	655	72.2696	5.21143	1077.16	35.2921
	A5	Sequence	# PSMs	# Proteins	# Protein Groups	Protein Group Accessions	Modifications	ΔCn	q-Value	PEP
	High	YIDEDESIDYKDLSIVENVSEGQK	1	1	1	J9UT37		0	0	4.766e-16
	High	LLEDGTFNVPILAAEGLYPK	2	1	1	J9UT37		0	0	4.766e-16
	High	VLGSPSGTKTTIETGVSPAK	2	1	1	J9UT37		0	0	0.0005403
	High	LIIGSAEFDIRQTYK	1	1	1	J9UT37		0	0	7.125e-14
	High	IPATEGEHGINVLGTK	2	1	1	J9UT37		0	0	4.766e-16
	High	ILESDFYKDIYNNQNSR	1	1	1	J9UT37		0	0	4.759e-10
	High	LIEAGIKHYDSNLAK	3	1	1	J9UT37		0	0	0.0001181
	High	IPATEGEHGINVLGTKIEAK	1	1	1	J9UT37		0	0	2.578e-15
	High	IGQNAKIEYLVK	2	1	1	J9UT37		0	0	8.72e-05
	High	LIIGSAEFDIR	1	1	1	J9UT37		0	0	3.131e-07
	High	LAHKIPATEGEHGINVLGTK	2	1	1	J9UT37		0	0	4.766e-16
	High	LGIQGNENSFVK	1	2	1	J9UT37		0	0	1.311e-06
	High	KLHSNPYLIR	1	1	1	J9UT37		0	0	7.415e-06
	High	IEDVKALEK	1	1	1	J9UT37		0	0	0.02414
	High	VSPPTADGSRIEDVK	1	1	1	J9UT37		0	0	2.204e-06
	High	SIKSLEQAAK	1	1	1	J9UT37		0	0	0.001375
	High	EALSQQMEIEKVESTISAGK	1	1	1	J9UT37		0	0	7.367e-05
	High	TTIETGVSPAKR	1	1	1	J9UT37		0	0	0.002942
	High	VESTISAGKEALAGVK	1	1	1	J9UT37		0	0	0.001863
	High	IADWDPSKSVYNAK	1	1	1	J9UT37		0	0	3.05e-07
	High	EVLHDQKGEYVK	1	1	1	J9UT37		0	0	0.07064
Accession	Description	Score	Coverage	# Proteins	# Unique Peptides	# Peptides	# PSMs	# AAs	MW [kDa]	calc. pI	abundance	% abundancia
D8IBS0	Chaperone protein DnaK OS=Brachyspira pilosicoli (strain ATCC BAA-1826 / 95/1000) GN=dnaK PE=2 SV=1 - [D8IBS0_BRAP9]	58.3224	22.54	16	11	11	16	621	67.5545	5.03369	360.64	11.816
	A5	Sequence	# PSMs	# Proteins	# Protein Groups	Protein Group Accessions	Modifications	ΔCn	q-Value	PEP
	High	IINEPTAAALAYGMEK	2	12	1	D8IBS0		0	0	1.038e-15
	High	IKTLEGNFTPQEISAR	2	16	1	D8IBS0		0	0	0.004078
	High	NQMVTNPENTIFSIK	1	16	1	D8IBS0		0	0	4.345e-13
	High	FMGNTYSEVTEER	1	2	1	D8IBS0		0	0	6.44e-08
	High	MPYTVIEEDGKVK	3	4	1	D8IBS0		0	0	8.645e-14
	High	FmGNTYSEVTEER	1	2	1	D8IBS0	M2(Oxidation)	0	0	7.62e-05
	High	KDDGVVDADYEVVDDNK	1	10	1	D8IBS0		0	0	4.18e-09
	High	QVFSTAADNQSSVTIR	1	15	1	D8IBS0		0	0	3.202e-11
	High	TLEGNFTPQEISAR	1	16	1	D8IBS0		0	0	1.336e-06
	High	KQVFSTAADNQSSVTIR	1	15	1	D8IBS0		0	0	4.766e-16
	High	TTPSIVAFTNKGEVLVGQPAK	1	7	1	D8IBS0		0	0	4.766e-16
	High	NNADHMIYQTEK	1	16	1	D8IBS0		0	0	0.0002742
Accession	Description	Score	Coverage	# Proteins	# Unique Peptides	# Peptides	# PSMs	# AAs	MW [kDa]	calc. pI	abundance	% abundancia
A0A0G4K4U5	Chaperone protein HtpG OS=Brachyspira suanatina GN=htpG PE=3 SV=1 - [A0A0G4K4U5_9SPIR]	54.0678	17.06	8	1	11	18	639	73.9332	5.22412	307.08	10.0612
	A5	Sequence	# PSMs	# Proteins	# Protein Groups	Protein Group Accessions	Modifications	ΔCn	q-Value	PEP
	High	mKEGQEFIYYAAAK	2	11	2	D8IEM8;A0A0G4K4U5	M1(Oxidation)	0	0	7.688e-09
	High	MKEGQEFIYYAAAK	2	11	2	D8IEM8;A0A0G4K4U5		0	0	3.152e-08
	High	GLVDSPDFSLNISR	2	14	2	A0A0G4K4U5;D8IEM8		0	0	3.899e-09
	High	VLEINTSHDVFK	2	13	2	A0A0G4K4U5;D8IEM8		0	0	4.853e-06
	High	SDVKPEEYNEFYK	1	12	2	D8IEM8;A0A0G4K4U5		0	0	1.481e-07
	High	ELISNASDALDK	1	16	2	A0A0G4K4U5;D8IEM8		0	0	0.0002218
	High	APFNFLHPDFER	2	14	2	A0A0G4K4U5;D8IEM8		0	0	2.038e-05
	High	FESITNTDKYTDIDNLR	2	8	1	A0A0G4K4U5		0	0	8.66e-09
	High	ELISNASDALDKAR	1	16	2	A0A0G4K4U5;D8IEM8		0	0	6.503e-09
	High	SKSDVKPEEYNEFYK	1	12	2	D8IEM8;A0A0G4K4U5		0	0	0.000296
	High	EGQEFIYYAAAK	1	11	2	D8IEM8;A0A0G4K4U5		0	0	0.0532
	High	EILQHSTQLKR	1	14	2	A0A0G4K4U5;D8IEM8		0	0	0.01407
Accession	Description	Score	Coverage	# Proteins	# Unique Peptides	# Peptides	# PSMs	# AAs	MW [kDa]	calc. pI	abundance	% abundancia
J9ULK0	Aspartyl-tRNA synthetase OS=Brachyspira pilosicoli B2904 GN=syd PE=3 SV=1 - [J9ULK0_BRAPL]	20.0397	9.37	10	4	4	5	587	67.1597	5.57959	46.85	1.53499
	A5	Sequence	# PSMs	# Proteins	# Protein Groups	Protein Group Accessions	Modifications	ΔCn	q-Value	PEP
	High	HLADNGFIDVETPILNK	2	4	1	J9ULK0		0	0	4.766e-16
	High	LNAGDFYALPQSPQIFK	1	9	1	J9ULK0		0	0	9.374e-10
	High	VTENGLESNIVK	1	4	1	J9ULK0		0	0	0.001417
	High	TKVFNNLYK	1	2	1	J9ULK0		0	0	0.07064
Accession	Description	Score	Coverage	# Proteins	# Unique Peptides	# Peptides	# PSMs	# AAs	MW [kDa]	calc. pI	abundance	% abundancia
D5UB42	Elongation factor G OS=Brachyspira murdochii (strain ATCC 51284 / DSM 12563 / 56-150) GN=fusA PE=3 SV=1 - [D5UB42_BRAM5]	17.9484	12.84	1	1	7	8	693	77.0738	5.33838	102.72	3.36552
	A5	Sequence	# PSMs	# Proteins	# Protein Groups	Protein Group Accessions	Modifications	ΔCn	q-Value	PEP
	High	SINATVPLAEmFGYTTSIR	1	13	4	J9UH41;D8ICZ7;K0JMR3;D5UB42	M11(Oxidation)	0	0	2.504e-15
	High	IGANFYAVLDQTR	1	11	4	J9UH41;D8ICZ7;K0JMR3;D5UB42		0	0	0.01653
	High	NIGIMAHIDAGK	1	11	3	J9UH41;K0JMR3;D5UB42		0	0	0.005357
	High	IGPNEPNAGFK	1	5	4	J9UH41;D8ICZ7;K0JMR3;D5UB42		0	0	0.02095
	High	NIGIMAHIDAGKTTLSER	2	11	3	J9UH41;K0JMR3;D5UB42		0	0	8.445e-09
	High	EYKVEANVGRPQVSYR	1	13	4	J9UH41;D8ICZ7;K0JMR3;D5UB42		0	0	0.001733
	High	IAASMGFKEGcK	1	3	1	D5UB42	C11(Carbamidomethyl)	0	0	0.0003666
Accession	Description	Score	Coverage	# Proteins	# Unique Peptides	# Peptides	# PSMs	# AAs	MW [kDa]	calc. pI	abundance	% abundancia
J9USS2	60 kDa chaperonin OS=Brachyspira pilosicoli B2904 GN=groL PE=3 SV=1 - [J9USS2_BRAPL]	15.1637	9.21	8	3	3	3	543	58.0526	5.24951	27.63	0.905269
	A5	Sequence	# PSMs	# Proteins	# Protein Groups	Protein Group Accessions	Modifications	ΔCn	q-Value	PEP
	High	TNDVAGDGTTTATVLAQAMVK	1	8	1	J9USS2		0	0	3.278e-10
	High	MIAQNAGLDGSVVAIEAK	1	1	1	J9USS2		0	0	4.766e-16
	High	ARVEDALSATR	1	8	1	J9USS2		0	0	1.776e-08
Accession	Description	Score	Coverage	# Proteins	# Unique Peptides	# Peptides	# PSMs	# AAs	MW [kDa]	calc. pI	abundance	% abundancia
D8IFH9	Uncharacterized protein OS=Brachyspira pilosicoli (strain ATCC BAA-1826 / 95/1000) GN=BP951000_1924 PE=4 SV=1 - [D8IFH9_BRAP9]	13.0778	8.24	2	3	3	4	425	49.6268	6.65381	32.96	1.0799
	A5	Sequence	# PSMs	# Proteins	# Protein Groups	Protein Group Accessions	Modifications	ΔCn	q-Value	PEP
	High	ISIENYNDLPNSR	1	2	1	D8IFH9		0	0	9.553e-08
	High	ALAQFKANNYAGAIK	2	2	1	D8IFH9		0	0	2.964e-11
	High	ANNYAGAIKILEPISR	1	2	1	D8IFH9		0	0	1.165e-11
Accession	Description	Score	Coverage	# Proteins	# Unique Peptides	# Peptides	# PSMs	# AAs	MW [kDa]	calc. pI	abundance	% abundancia
D8IFU9	AMP-dependent synthetase and ligase OS=Brachyspira pilosicoli (strain ATCC BAA-1826 / 95/1000) GN=BP951000_2044 PE=4 SV=1 - [D8IFU9_BRAP9]	11.4422	8.76	16	3	3	3	628	71.1403	8.74854	26.28	0.861038
	A5	Sequence	# PSMs	# Proteins	# Protein Groups	Protein Group Accessions	Modifications	ΔCn	q-Value	PEP
	High	AKETIVLLTGENVEPQPIENK	1	16	1	D8IFU9		0	0	5.984e-05
	High	LNNDDTATIIYTSGTTGKPK	1	3	1	D8IFU9		0	0	1.236e-13
	High	GVILTHGNILHNVR	1	12	1	D8IFU9		0	0	1.53e-06
Accession	Description	Score	Coverage	# Proteins	# Unique Peptides	# Peptides	# PSMs	# AAs	MW [kDa]	calc. pI	abundance	% abundancia
D8IFZ3	Tetratricopeptide repeat family protein OS=Brachyspira pilosicoli (strain ATCC BAA-1826 / 95/1000) GN=BP951000_2080 PE=4 SV=1 - [D8IFZ3_BRAP9]	10.6017	7	5	4	4	4	657	75.7972	5.16064	28	0.917392
	A5	Sequence	# PSMs	# Proteins	# Protein Groups	Protein Group Accessions	Modifications	ΔCn	q-Value	PEP
	High	YTATPTSVTEDANK	1	3	1	D8IFZ3		0	0	9.791e-09
	High	LYVSDTGNNR	1	4	1	D8IFZ3		0	0	0.0001615
	High	ILENANNFR	1	4	1	D8IFZ3		0	0	0.07064
	High	VGMYDAPELHEYR	1	3	1	D8IFZ3		0	0	1.953e-06
Accession	Description	Score	Coverage	# Proteins	# Unique Peptides	# Peptides	# PSMs	# AAs	MW [kDa]	calc. pI	abundance	% abundancia
D8IF49	Uncharacterized protein OS=Brachyspira pilosicoli (strain ATCC BAA-1826 / 95/1000) GN=BP951000_1792 PE=4 SV=1 - [D8IF49_BRAP9]	9.20165	5.71	3	3	3	3	735	86.6019	6.26514	17.13	0.561247
	A5	Sequence	# PSMs	# Proteins	# Protein Groups	Protein Group Accessions	Modifications	ΔCn	q-Value	PEP
	High	ELAGDITSAVHYYK	1	3	1	D8IF49		0	0	0.01962
	High	MLDNKETSPQGR	1	3	1	D8IF49		0	0	0.01183
	High	AIQEGKPDEYYNIILK	1	3	1	D8IF49		0	0	5.873e-06
Accession	Description	Score	Coverage	# Proteins	# Unique Peptides	# Peptides	# PSMs	# AAs	MW [kDa]	calc. pI	abundance	% abundancia
D8IFE7	Methyl-accepting chemotaxis protein B OS=Brachyspira pilosicoli (strain ATCC BAA-1826 / 95/1000) GN=mcpB PE=4 SV=1 - [D8IFE7_BRAP9]	7.77985	3.8	245	1	2	2	632	70.2048	4.89404	7.6	0.249006
	A5	Sequence	# PSMs	# Proteins	# Protein Groups	Protein Group Accessions	Modifications	ΔCn	q-Value	PEP
	High	YSAANGQFSYYVAR	1	3	1	D8IFE7		0	0	3.067e-15
	High	GFAVVASEVR	1	250	3	D8IF33;D8ICB0;D8IFE7		0	0	0.0003595
Accession	Description	Score	Coverage	# Proteins	# Unique Peptides	# Peptides	# PSMs	# AAs	MW [kDa]	calc. pI	abundance	% abundancia
G0ELF8	Polyribonucleotide nucleotidyltransferase OS=Brachyspira intermedia (strain ATCC 51140 / PWS/A) GN=pnp PE=3 SV=1 - [G0ELF8_BRAIP]	7.13566	2.97	12	2	2	2	706	77.9044	5.31299	5.94	0.194618
	A5	Sequence	# PSMs	# Proteins	# Protein Groups	Protein Group Accessions	Modifications	ΔCn	q-Value	PEP
	High	REIGHGNLAER	1	12	1	G0ELF8		0	0	0.07064
	High	YKTMDVNPEK	1	6	1	G0ELF8		0	0	0.009841
Accession	Description	Score	Coverage	# Proteins	# Unique Peptides	# Peptides	# PSMs	# AAs	MW [kDa]	calc. pI	abundance	% abundancia
D8IF33	Methyl-accepting chemotaxis protein B OS=Brachyspira pilosicoli (strain ATCC BAA-1826 / 95/1000) GN=mcpB PE=4 SV=1 - [D8IF33_BRAP9]	6.89736	3.21	244	1	2	2	623	68.4401	4.88135	6.42	0.210345
	A5	Sequence	# PSMs	# Proteins	# Protein Groups	Protein Group Accessions	Modifications	ΔCn	q-Value	PEP
	High	GFAVVASEVR	1	250	3	D8IF33;D8ICB0;D8IFE7		0	0	0.0003595
	High	TSQEIFNDLR	1	2	1	D8IF33		0	0	0.001056
Accession	Description	Score	Coverage	# Proteins	# Unique Peptides	# Peptides	# PSMs	# AAs	MW [kDa]	calc. pI	abundance	% abundancia
D8ICB0	Methyl-accepting chemotaxis protein B OS=Brachyspira pilosicoli (strain ATCC BAA-1826 / 95/1000) GN=mcpB PE=4 SV=1 - [D8ICB0_BRAP9]	6.68173	3.08	245	1	2	2	682	75.2586	5.13525	6.16	0.201826
	A5	Sequence	# PSMs	# Proteins	# Protein Groups	Protein Group Accessions	Modifications	ΔCn	q-Value	PEP
	High	GFAVVASEVR	1	250	3	D8IF33;D8ICB0;D8IFE7		0	0	0.0003595
	High	ELSSSNTDLSR	1	3	1	D8ICB0		0	0	1.24e-05
Accession	Description	Score	Coverage	# Proteins	# Unique Peptides	# Peptides	# PSMs	# AAs	MW [kDa]	calc. pI	abundance	% abundancia
J9UIY8	2',3'-cyclic-nucleotide 2'-phosphodiesterase OS=Brachyspira pilosicoli B2904 GN=B2904_orf1806 PE=3 SV=1 - [J9UIY8_BRAPL]	6.58528	4.41	3	2	2	2	612	69.465	5.22412	8.82	0.288979
	A5	Sequence	# PSMs	# Proteins	# Protein Groups	Protein Group Accessions	Modifications	ΔCn	q-Value	PEP
	High	GSGGGGHLSQGAGIDLK	1	3	1	J9UIY8		0	0	4.402e-14
	High	DAVLNNGVVR	1	3	1	J9UIY8		0	0	0.002866
Accession	Description	Score	Coverage	# Proteins	# Unique Peptides	# Peptides	# PSMs	# AAs	MW [kDa]	calc. pI	abundance	% abundancia
D8IDC2	Uncharacterized protein OS=Brachyspira pilosicoli (strain ATCC BAA-1826 / 95/1000) GN=BP951000_1156 PE=4 SV=1 - [D8IDC2_BRAP9]	6.58378	5.86	3	2	2	2	563	62.0812	4.98291	11.72	0.383994
	A5	Sequence	# PSMs	# Proteins	# Protein Groups	Protein Group Accessions	Modifications	ΔCn	q-Value	PEP
	High	ITGEAETLQNDGEYQK	1	3	1	D8IDC2		0	0	8.717e-14
	High	NVLRDPNNPDLILPGQR	1	1	1	D8IDC2		0	0	0.0001514
Accession	Description	Score	Coverage	# Proteins	# Unique Peptides	# Peptides	# PSMs	# AAs	MW [kDa]	calc. pI	abundance	% abundancia
D8IB10	Uncharacterized protein OS=Brachyspira pilosicoli (strain ATCC BAA-1826 / 95/1000) GN=BP951000_0328 PE=4 SV=1 - [D8IB10_BRAP9]	6.3369	8.35	3	3	3	4	587	66.5654	5.17334	33.4	1.09432
	A5	Sequence	# PSMs	# Proteins	# Protein Groups	Protein Group Accessions	Modifications	ΔCn	q-Value	PEP
	High	DGSAIINGAEKDTMIR	2	3	1	D8IB10		0	0	1.291e-14
	High	FVFAFGAITGTK	1	3	1	D8IB10		0	0	0.06595
	High	NVAGDDVPIEFEAIEYHADKK	1	3	1	D8IB10		0	0	0.0003847
Accession	Description	Score	Coverage	# Proteins	# Unique Peptides	# Peptides	# PSMs	# AAs	MW [kDa]	calc. pI	abundance	% abundancia
D8ICQ8	Methionine--tRNA ligase OS=Brachyspira pilosicoli (strain ATCC BAA-1826 / 95/1000) GN=metG PE=3 SV=1 - [D8ICQ8_BRAP9]	4.78951	3.85	2	2	2	2	649	75.5663	5.90967	7.7	0.252283
	A5	Sequence	# PSMs	# Proteins	# Protein Groups	Protein Group Accessions	Modifications	ΔCn	q-Value	PEP
	High	LGLGDSVPLEDAKK	1	2	1	D8ICQ8		0	0	2.229e-12
	High	FVVDIGGGEQR	1	2	1	D8ICQ8		0	0	0.002372
Accession	Description	Score	Coverage	# Proteins	# Unique Peptides	# Peptides	# PSMs	# AAs	MW [kDa]	calc. pI	abundance	% abundancia
D8IE05	ATP-dependent zinc metalloprotease FtsH OS=Brachyspira pilosicoli (strain ATCC BAA-1826 / 95/1000) GN=ftsH PE=3 SV=1 - [D8IE05_BRAP9]	4.76513	4.44	10	2	2	2	698	78.1708	8.19189	8.88	0.290944
	A5	Sequence	# PSMs	# Proteins	# Protein Groups	Protein Group Accessions	Modifications	ΔCn	q-Value	PEP
	High	IQHDPSIDLYHLAR	1	10	1	D8IE05		0	0	4.122e-15
	High	LGPIAFGQKEQPIFLGK	1	3	1	D8IE05		0	0	5.514e-11
TOTAL											3052.13	100

## Sheet: Table S4_#10
Accession	Description	Score	Coverage	# Proteins	# Unique Peptides	# Peptides	# PSMs	# AAs	MW [kDa]	calc. pI	abundance	% abundance
D8IEM8	Chaperone protein HtpG OS=Brachyspira pilosicoli (strain ATCC BAA-1826 / 95/1000) GN=hsp90 PE=3 SV=1 - [D8IEM8_BRAP9]	28.0162	16.12	16	10	10	10	639	73.9404	5.31299	161.2	48.1697
	A5	Sequence	# PSMs	# Proteins	# Protein Groups	Protein Group Accessions	Modifications	ΔCn	q-Value	PEP
	High	IKIEIDEQNR	1	4	1	D8IEM8		0	0	0.2123
	High	EDVINNIGSIAR	1	14	1	D8IEM8		0	0	0.000481
	High	ELISNASDALDK	1	16	1	D8IEM8		0	0	0.007438
	High	SDKYTDIDNLR	1	3	1	D8IEM8		0	0	0.004674
	High	IGIYSDFSK	1	8	1	D8IEM8		0	0	0.08558
	High	EVLGADKVAEVR	1	3	1	D8IEM8		0	0	0.00726
	High	EILQHSTQLKR	1	14	1	D8IEM8		0	0	0.02644
	High	QILNFEAETK	1	16	1	D8IEM8		0	0	0.08355
	High	VLAESGNPMFAMKPER	1	3	1	D8IEM8		0	0	0.01923
	High	EILQHSTQLK	1	14	1	D8IEM8		0	0	0.05125
Accession	Description	Score	Coverage	# Proteins	# Unique Peptides	# Peptides	# PSMs	# AAs	MW [kDa]	calc. pI	abundance	% abundance
J9UT37	Putative polymerase OS=Brachyspira pilosicoli B2904 GN=B2904_orf1115 PE=4 SV=1 - [J9UT37_BRAPL]	15.7109	10.69	2	6	6	6	655	72.2696	5.21143	64.14	19.1663
	A5	Sequence	# PSMs	# Proteins	# Protein Groups	Protein Group Accessions	Modifications	ΔCn	q-Value	PEP
	High	LGIQGNENSFVK	1	2	1	J9UT37		0	0	0.0009855
	High	KLHSNPYLIR	1	1	1	J9UT37		0	0	0.00654
	High	TTIETGVSPAK	1	1	1	J9UT37		0	0	0.3414
	High	EVLHDQKGEYVK	1	1	1	J9UT37		0	0	3.037e-05
	High	GSVSDNFSIK	1	1	1	J9UT37		0	0	0.1402
	High	VSPPTADGSRIEDVK	1	1	1	J9UT37		0	0	0.0009365
Accession	Description	Score	Coverage	# Proteins	# Unique Peptides	# Peptides	# PSMs	# AAs	MW [kDa]	calc. pI	abundance	% abundance
D8ICG5	Uncharacterized protein OS=Brachyspira pilosicoli (strain ATCC BAA-1826 / 95/1000) GN=BP951000_0840 PE=4 SV=1 - [D8ICG5_BRAP9]	15.5961	7.71	4	6	6	6	713	85.0084	5.41455	46.26	13.8234
	A5	Sequence	# PSMs	# Proteins	# Protein Groups	Protein Group Accessions	Modifications	ΔCn	q-Value	PEP
	High	NSNYITTLNNAK	1	3	1	D8ICG5		0	0	0.1346
	High	TTDAMLIR	1	3	1	D8ICG5		0	0	0.3065
	High	TINNSINIR	1	3	1	D8ICG5		0	0	0.009076
	High	NYDEILSK	1	3	1	D8ICG5		0	0	0.0933
	High	NINNAVNLK	1	3	1	D8ICG5		0	0	0.3414
	High	DFSNSMETR	1	3	1	D8ICG5		0	0	0.2832
Accession	Description	Score	Coverage	# Proteins	# Unique Peptides	# Peptides	# PSMs	# AAs	MW [kDa]	calc. pI	abundance	% abundance
D8ICZ7	Elongation factor G OS=Brachyspira pilosicoli (strain ATCC BAA-1826 / 95/1000) GN=fusA PE=3 SV=1 - [D8ICZ7_BRAP9]	9.53907	5.31	13	3	3	3	678	75.375	5.30029	15.93	4.7602
	A5	Sequence	# PSMs	# Proteins	# Protein Groups	Protein Group Accessions	Modifications	ΔCn	q-Value	PEP
	High	FNNEIVGGVVPK	1	2	1	D8ICZ7		0	0	0.004323
	High	IGPNEPNAGFK	1	5	1	D8ICZ7		0	0	1.37287e-06
	High	VEANVGRPQVSYR	1	13	1	D8ICZ7		0	0	0.0575
Accession	Description	Score	Coverage	# Proteins	# Unique Peptides	# Peptides	# PSMs	# AAs	MW [kDa]	calc. pI	abundance	% abundance
K0JKA6	Putative methyl-accepting protein OS=Brachyspira pilosicoli WesB GN=tar5 PE=4 SV=1 - [K0JKA6_BRAPL]	7.23634	4.82	236	1	2	2	436	48.2666	4.99561	9.64	2.88062
	A5	Sequence	# PSMs	# Proteins	# Protein Groups	Protein Group Accessions	Modifications	ΔCn	q-Value	PEP
	High	GFAVVASEVR	1	250	2	K0JKA6;A0A0G4K9Z2		0	0	0.00226
	High	NLAQNAQESVK	1	6	1	K0JKA6		0	0	0.251
Accession	Description	Score	Coverage	# Proteins	# Unique Peptides	# Peptides	# PSMs	# AAs	MW [kDa]	calc. pI	abundance	% abundance
A0A0G4K9Z2	Methyl-accepting chemotaxis protein OS=Brachyspira suanatina GN=BRSU_2384 PE=4 SV=1 - [A0A0G4K9Z2_9SPIR]	6.13326	11.11	248	1	2	2	189	20.6354	4.67822	22.22	6.63977
	A5	Sequence	# PSMs	# Proteins	# Protein Groups	Protein Group Accessions	Modifications	ΔCn	q-Value	PEP
	High	GFAVVASEVR	1	250	2	K0JKA6;A0A0G4K9Z2		0	0	0.00226
	High	NLAQTTQASVK	1	18	1	A0A0G4K9Z2		0	0	0.005315
Accession	Description	Score	Coverage	# Proteins	# Unique Peptides	# Peptides	# PSMs	# AAs	MW [kDa]	calc. pI	abundance	% abundance
D8IE05	ATP-dependent zinc metalloprotease FtsH OS=Brachyspira pilosicoli (strain ATCC BAA-1826 / 95/1000) GN=ftsH PE=3 SV=1 - [D8IE05_BRAP9]	4.88975	3.01	10	2	2	2	698	78.1708	8.19189	6.02	1.79889
	A5	Sequence	# PSMs	# Proteins	# Protein Groups	Protein Group Accessions	Modifications	ΔCn	q-Value	PEP
	High	LGPIAFGQK	1	3	1	D8IE05		0	0	0.007406
	High	GVLLVGPPGTGK	1	10	1	D8IE05		0	0	8.206e-05
Accession	Description	Score	Coverage	# Proteins	# Unique Peptides	# Peptides	# PSMs	# AAs	MW [kDa]	calc. pI	abundance	% abundance
D8IFH9	Uncharacterized protein OS=Brachyspira pilosicoli (strain ATCC BAA-1826 / 95/1000) GN=BP951000_1924 PE=4 SV=1 - [D8IFH9_BRAP9]	4.47965	3.06	2	1	1	1	425	49.6268	6.65381	3.06	0.914388
	A5	Sequence	# PSMs	# Proteins	# Protein Groups	Protein Group Accessions	Modifications	ΔCn	q-Value	PEP
	High	ISIENYNDLPNSR	1	2	1	D8IFH9		0	0	2.849e-05
Accession	Description	Score	Coverage	# Proteins	# Unique Peptides	# Peptides	# PSMs	# AAs	MW [kDa]	calc. pI	abundance	% abundance
D8IEN6	Polyribonucleotide nucleotidyltransferase OS=Brachyspira pilosicoli (strain ATCC BAA-1826 / 95/1000) GN=pnp PE=3 SV=1 - [D8IEN6_BRAP9]	4.43195	3.09	6	2	2	2	712	78.6568	5.32568	6.18	1.84671
	A5	Sequence	# PSMs	# Proteins	# Protein Groups	Protein Group Accessions	Modifications	ΔCn	q-Value	PEP
	High	YKTMDVNPEK	1	6	1	D8IEN6		0	0	0.3251
	High	EKIEAANYNPDK	1	2	1	D8IEN6		0	0	0.3022
Total											334.65	100

## Sheet: Table S5_#26
Accession	Description	Score	Coverage	# Proteins	# Unique Peptides	# Peptides	# PSMs	# AAs	MW [kDa]	calc. pI	abundance	% abundance
J9USS2	60 kDa chaperonin OS=Brachyspira pilosicoli B2904 GN=groL PE=3 SV=1 - [J9USS2_BRAPL]	98.3469	35.36	21	14	14	25	543	58.0526	5.24951	884	47.5363
	A5	Sequence	# PSMs	# Proteins	# Protein Groups	Protein Group Accessions	Modifications	ΔCn	q-Value	PEP
	High	TNDVAGDGTTTATVLAQAMVK	2	8	1	J9USS2		0	0	0.1922
	High	AAVEEGVIPGGGITYLHAQSK	2	1	1	J9USS2		0	0	0.01658
	High	SLETSLSLVEGmQFDR	1	19	1	J9USS2	M12(Oxidation)	0	0	0.0343
	High	mIAQNAGLDGSVVAIEAK	2	1	1	J9USS2	M1(Oxidation)	0	0	0.1043
	High	MIAQNAGLDGSVVAIEAK	3	1	1	J9USS2		0	0	0.03171
	High	ITVDKENTTIVEGAGK	1	1	1	J9USS2		0	0	0.1674
	High	SLETSLSLVEGMQFDR	2	19	1	J9USS2		0	0	0.1231
	High	AIEEPIRMIAQNAGLDGSVVAIEAK	1	1	1	J9USS2		0	0	0.0391
	High	LDAIKLENPDEQVGVNIVK	1	1	1	J9USS2		0	0	0.1103
	High	mIAQNAGLDGSVVAIEAKK	1	1	1	J9USS2	M1(Oxidation)	0	0	0.1526
	High	FGPPTIINDGVTIAK	1	8	1	J9USS2		0	0	0.1902
	High	TNDVAGDGTTTATVLAQAmVK	1	8	1	J9USS2	M19(Oxidation)	0	0	0.1983
	High	LENTGLEHLGK	1	1	1	J9USS2		0	0	0.1374
	High	ISNMKELLPVLEK	1	4	1	J9USS2		0	0	0.1586
	High	GVDALANAVK	1	8	1	J9USS2		0	0	0.2369
	High	MIAQNAGLDGSVVAIEAKK	1	1	1	J9USS2		0	0	0.1358
	High	QIEETDSDYDREK	2	8	1	J9USS2		0	0	0.2099
	High	AGIIDPAKVSR	1	7	1	J9USS2		0	0	0.1983
Accession	Description	Score	Coverage	# Proteins	# Unique Peptides	# Peptides	# PSMs	# AAs	MW [kDa]	calc. pI	abundance	% abundance
D8IF78	Outer membrane efflux protein OS=Brachyspira pilosicoli (strain ATCC BAA-1826 / 95/1000) GN=tolC PE=4 SV=1 - [D8IF78_BRAP9]	41.3312	15.91	9	8	8	10	484	54.6776	5.52881	159.1	8.55547
	A5	Sequence	# PSMs	# Proteins	# Protein Groups	Protein Group Accessions	Modifications	ΔCn	q-Value	PEP
	High	DRYNNGLIDNDSYQNAR	2	8	1	D8IF78		0	0	0.12
	High	YNNGLIDNDSYQNAR	1	8	1	D8IF78		0	0	0.2205
	High	KLDDASVLVAYQK	1	3	1	D8IF78		0	0	0.1023
	High	FQNYQPSLTLEVTQPLLR	2	3	1	D8IF78		0	0	0.2394
	High	SSGDVNLSAQLGAVGK	1	5	1	D8IF78		0	0	0.09601
	High	LDDASVLVAYQK	1	3	1	D8IF78		0	0	0.06646
	High	TKFQNYQPSLTLEVTQPLLR	1	3	1	D8IF78		0	0	0.156
	High	IRAEYALSAMK	1	3	1	D8IF78		0	0	0.2529
Accession	Description	Score	Coverage	# Proteins	# Unique Peptides	# Peptides	# PSMs	# AAs	MW [kDa]	calc. pI	abundance	% abundance
J9UU81	2-isopropylmalate synthase OS=Brachyspira pilosicoli B2904 GN=leuA PE=3 SV=1 - [J9UU81_BRAPL]	37.5855	23.49	20	11	11	11	498	54.3698	5.2876	258.39	13.8947
	A5	Sequence	# PSMs	# Proteins	# Protein Groups	Protein Group Accessions	Modifications	ΔCn	q-Value	PEP
	High	TKFEFIEFSAEDASR	1	11	1	J9UU81		0	0	0.1758
	High	EQVLETIKESVSYAK	1	11	1	J9UU81		0	0	0.2553
	High	AGNASLEEIVMGIK	1	11	1	J9UU81		0	0	0.2507
	High	DFYNAYTDINTK	1	9	1	J9UU81		0	0	0.2346
	High	STYEIMNVEDIGIPQNK	1	12	1	J9UU81		0	0	0.1738
	High	DFYNAYTDINTKR	1	9	1	J9UU81		0	0	0.08061
	High	LASDDKTVIGR	1	6	1	J9UU81		0	0	0.2163
	High	LLSTISGmVVAPNK	1	12	1	J9UU81	M8(Oxidation)	0	0	0.06056
	High	AYEALAEAK	1	4	1	J9UU81		0	0	0.217
	High	EQVLETIK	1	19	1	J9UU81		0	0	0.1669
	High	IKIFDTTLR	1	12	1	J9UU81		0	0	0.2172
Accession	Description	Score	Coverage	# Proteins	# Unique Peptides	# Peptides	# PSMs	# AAs	MW [kDa]	calc. pI	abundance	% abundance
D8IAM3	Amidohydrolase 3 OS=Brachyspira pilosicoli (strain ATCC BAA-1826 / 95/1000) GN=BP951000_0197 PE=4 SV=1 - [D8IAM3_BRAP9]	35.254	25.57	9	8	10	11	528	60.5556	5.18604	281.27	15.1251
	A5	Sequence	# PSMs	# Proteins	# Protein Groups	Protein Group Accessions	Modifications	ΔCn	q-Value	PEP
	High	GVSQYKQEELDELVK	2	3	1	D8IAM3		0	0	0.1833
	High	mGITSVQADDLR	1	3	1	D8IAM3	M1(Oxidation)	0	0	0.2454
	High	TALLREDYNDAK	1	4	1	D8IAM3		0	0	0.2183
	High	TVIPGFNDSNVNFVVYAR	1	3	1	D8IAM3		0	0	0.2241
	High	TIIDGDIVYSSDN	1	3	1	D8IAM3		0	0	0.09911
	High	LIIDGGIGSR	1	5	2	D8IAM3;L0X3P9		0	0	0.136
	High	ccGEMIVANSK	1	10	2	D8IAM3;A0A0G4K5L2	C1(Carbamidomethyl); C2(Carbamidomethyl)	0	0	0.1386
	High	NGLIHcQITDKK	1	3	1	D8IAM3	C6(Carbamidomethyl)	0	0	0.08151
	High	EAVYLYTMGSAYLSSEDKLK	1	3	1	D8IAM3		0	0	0.1143
	High	ALEVcGITESMK	1	3	1	D8IAM3	C5(Carbamidomethyl)	0	0	0.216
Accession	Description	Score	Coverage	# Proteins	# Unique Peptides	# Peptides	# PSMs	# AAs	MW [kDa]	calc. pI	abundance	% abundance
D8IBS0	Chaperone protein DnaK OS=Brachyspira pilosicoli (strain ATCC BAA-1826 / 95/1000) GN=dnaK PE=2 SV=1 - [D8IBS0_BRAP9]	20.7041	11.76	16	6	6	6	621	67.5545	5.03369	70.56	3.7943
	A5	Sequence	# PSMs	# Proteins	# Protein Groups	Protein Group Accessions	Modifications	ΔCn	q-Value	PEP
	High	IINEPTAAALAYGMEK	1	12	1	D8IBS0		0	0	0.1102
	High	FMGNTYSEVTEER	1	2	1	D8IBS0		0	0	0.04428
	High	TLEGNFTPQEISAR	1	16	1	D8IBS0		0	0	0.07665
	High	MPYTVIEEDGKVK	1	4	1	D8IBS0		0	0	0.06311
	High	IPLVQETVK	1	4	1	D8IBS0		0	0	0.1648
	High	IAGLNVLR	1	16	1	D8IBS0		0	0	0.2398
Accession	Description	Score	Coverage	# Proteins	# Unique Peptides	# Peptides	# PSMs	# AAs	MW [kDa]	calc. pI	abundance	% abundance
D8IDP7	Trigger factor, C-terminal domain protein OS=Brachyspira pilosicoli (strain ATCC BAA-1826 / 95/1000) GN=tig PE=4 SV=1 - [D8IDP7_BRAP9]	17.4426	15.6	3	6	6	6	436	50.5748	5.08447	93.6	5.03326
	A5	Sequence	# PSMs	# Proteins	# Protein Groups	Protein Group Accessions	Modifications	ΔCn	q-Value	PEP
	High	ELTLIATDNENETIFAK	1	3	1	D8IDP7		0	0	0.03751
	High	LYQYQSYLGLSK	1	3	1	D8IDP7		0	0	0.258
	High	NKYNIDDEAIEK	1	2	1	D8IDP7		0	0	0.1958
	High	TDFLISVGK	1	2	1	D8IDP7		0	0	0.1948
	High	LLTTFVNGR	1	2	1	D8IDP7		0	0	0.2565
	High	GYYEMELNR	1	2	1	D8IDP7		0	0	0.2323
Accession	Description	Score	Coverage	# Proteins	# Unique Peptides	# Peptides	# PSMs	# AAs	MW [kDa]	calc. pI	abundance	% abundance
D8ICZ7	Elongation factor G OS=Brachyspira pilosicoli (strain ATCC BAA-1826 / 95/1000) GN=fusA PE=3 SV=1 - [D8ICZ7_BRAP9]	13.6627	5.9	3	3	3	3	678	75.375	5.30029	17.7	0.951802
	A5	Sequence	# PSMs	# Proteins	# Protein Groups	Protein Group Accessions	Modifications	ΔCn	q-Value	PEP
	High	VYSGILEAGSYVYNATK	1	3	1	D8ICZ7		0	0	0.03784
	High	IGPNEPNAGFKFNNEIVGGVVPK	1	2	1	D8ICZ7		0	0	0.2366
	High	FNNEIVGGVVPK	1	2	1	D8ICZ7		0	0	0.1076
Accession	Description	Score	Coverage	# Proteins	# Unique Peptides	# Peptides	# PSMs	# AAs	MW [kDa]	calc. pI	abundance	% abundance
J9TR55	V-type ATP synthase subunit A OS=Brachyspira pilosicoli B2904 GN=B2904_orf311 PE=4 SV=1 - [J9TR55_BRAPL]	10.2739	6.47	10	3	3	3	587	65.2571	5.21143	19.41	1.04376
	A5	Sequence	# PSMs	# Proteins	# Protein Groups	Protein Group Accessions	Modifications	ΔCn	q-Value	PEP
	High	ISGTSASAQVFESTR	1	9	1	J9TR55		0	0	0.1898
	High	TTIIcNTSNMPVAAR	1	10	1	J9TR55	C5(Carbamidomethyl)	0	0	0.215
	High	YDFTPIAK	1	3	1	J9TR55		0	0	0.2142
Accession	Description	Score	Coverage	# Proteins	# Unique Peptides	# Peptides	# PSMs	# AAs	MW [kDa]	calc. pI	abundance	% abundance
D8IF04	Carboxyl terminal protease OS=Brachyspira pilosicoli (strain ATCC BAA-1826 / 95/1000) GN=BP951000_1746 PE=3 SV=1 - [D8IF04_BRAP9]	7.15987	7.08	12	3	3	3	452	50.7171	5.47803	21.24	1.14216
	A5	Sequence	# PSMs	# Proteins	# Protein Groups	Protein Group Accessions	Modifications	ΔCn	q-Value	PEP
	High	YGGVGLSISK	1	12	1	D8IF04		0	0	0.1295
	High	QGVVEPIEYTLTR	1	3	1	D8IF04		0	0	0.08755
	High	LLGETTFGK	1	12	1	D8IF04		0	0	0.1985
Accession	Description	Score	Coverage	# Proteins	# Unique Peptides	# Peptides	# PSMs	# AAs	MW [kDa]	calc. pI	abundance	% abundance
L0X3P9	Amidohydrolase OS=Brachyspira hampsonii 30446 GN=A966_09756 PE=4 SV=1 - [L0X3P9_9SPIR]	6.29896	4.18	2	1	2	2	526	60.3804	5.07178	8.36	0.449552
	A5	Sequence	# PSMs	# Proteins	# Protein Groups	Protein Group Accessions	Modifications	ΔCn	q-Value	PEP
	High	sIILDTQEEFFK	1	2	1	L0X3P9	N-Term(Acetyl)	0	0	0.05927
	High	LIIDGGIGSR	1	5	2	D8IAM3;L0X3P9		0	0	0.136
Accession	Description	Score	Coverage	# Proteins	# Unique Peptides	# Peptides	# PSMs	# AAs	MW [kDa]	calc. pI	abundance	% abundance
A0A0G4K5L2	Amidohydrolase OS=Brachyspira suanatina GN=BRSU_0925 PE=4 SV=1 - [A0A0G4K5L2_9SPIR]	5.68315	4.94	6	1	2	2	526	60.2702	5.12256	9.88	0.531288
	A5	Sequence	# PSMs	# Proteins	# Protein Groups	Protein Group Accessions	Modifications	ΔCn	q-Value	PEP
	High	ccGEMIVANSK	1	10	2	D8IAM3;A0A0G4K5L2	C1(Carbamidomethyl); C2(Carbamidomethyl)	0	0	0.1386
	High	TALLREDYNDAQGFR	1	1	1	A0A0G4K5L2		0	0	0.2223
Accession	Description	Score	Coverage	# Proteins	# Unique Peptides	# Peptides	# PSMs	# AAs	MW [kDa]	calc. pI	abundance	% abundance
D8IBA5	Uncharacterized protein OS=Brachyspira pilosicoli (strain ATCC BAA-1826 / 95/1000) GN=BP951000_0425 PE=4 SV=1 - [D8IBA5_BRAP9]	5.55004	5.66	3	2	2	2	459	54.619	5.63037	11.32	0.608723
	A5	Sequence	# PSMs	# Proteins	# Protein Groups	Protein Group Accessions	Modifications	ΔCn	q-Value	PEP
	High	YRIEATFNPMPDLTEK	1	3	1	D8IBA5		0	0	0.07523
	High	AQVEVTMYNR	1	3	1	D8IBA5		0	0	0.1293
Accession	Description	Score	Coverage	# Proteins	# Unique Peptides	# Peptides	# PSMs	# AAs	MW [kDa]	calc. pI	abundance	% abundance
L8XXG1	Peptidase OS=Brachyspira hampsonii 30599 GN=H263_00925 PE=4 SV=1 - [L8XXG1_9SPIR]	5.40847	2.08	20	1	1	2	576	65.9621	5.64307	4.16	0.2237
	A5	Sequence	# PSMs	# Proteins	# Protein Groups	Protein Group Accessions	Modifications	ΔCn	q-Value	PEP
	High	YKPHTLSEKEER	2	20	1	L8XXG1		0	0	0.07085
Accession	Description	Score	Coverage	# Proteins	# Unique Peptides	# Peptides	# PSMs	# AAs	MW [kDa]	calc. pI	abundance	% abundance
D8IG51	Peptidylprolyl isomerase OS=Brachyspira pilosicoli (strain ATCC BAA-1826 / 95/1000) GN=BP951000_2140 PE=4 SV=1 - [D8IG51_BRAP9]	5.09911	4.09	3	2	2	2	489	55.3428	7.95752	8.18	0.439872
	A5	Sequence	# PSMs	# Proteins	# Protein Groups	Protein Group Accessions	Modifications	ΔCn	q-Value	PEP
	High	VLSEEKADINK	1	3	1	D8IG51		0	0	0.1393
	High	LASLDTAQK	1	3	1	D8IG51		0	0	0.1669
Accession	Description	Score	Coverage	# Proteins	# Unique Peptides	# Peptides	# PSMs	# AAs	MW [kDa]	calc. pI	abundance	% abundance
A0A0G4K3I8	Propionyl-CoA carboxylase beta chain OS=Brachyspira suanatina GN=pccB PE=4 SV=1 - [A0A0G4K3I8_9SPIR]	5.06875	6.23	10	2	2	2	514	56.3968	6.34131	12.46	0.670026
	A5	Sequence	# PSMs	# Proteins	# Protein Groups	Protein Group Accessions	Modifications	ΔCn	q-Value	PEP
	High	LLYAYSEATAPK	1	10	1	A0A0G4K3I8		0	0	0.06048
	High	AVTGEQVSAEELGGAFVHSK	1	6	1	A0A0G4K3I8		0	0	0.04216
TOTAL											1859.63

## Sheet: Table S6_#29
Accession	Description	Score	Coverage	# Proteins	# Unique Peptides	# Peptides	# PSMs	# AAs	MW [kDa]	calc. pI	abundance	%abundance
D8IBK7	Outer membrane protein, TmpB family OS=Brachyspira pilosicoli (strain ATCC BAA-1826 / 95/1000) GN=tmpB PE=4 SV=1 - [D8IBK7_BRAP9]	27.4825	13.79	1	6	6	9	377	42.4241	5.021	124.11	81.3783
	A5	Sequence	# PSMs	# Proteins	# Protein Groups	Protein Group Accessions	Modifications	ΔCn	q-Value	PEP
	High	MTNYNQASTTLIFAK	1	1	1	D8IBK7		0	0	0.1126
	High	DGTYDSNNEYGNIKDIK	1	1	1	D8IBK7		0	0	0.07073
	High	DGTYDSNNEYGNIK	2	1	1	D8IBK7		0	0	0.09223
	High	LGYDLVSIGLR	1	1	1	D8IBK7		0	0	0.004445
	High	DGTYDSNnEYGnIKDIK	1	1	1	D8IBK7	N8(Deamidated); N12(Deamidated)	0	0	0.02654
	High	YNAVmFSK	1	1	1	D8IBK7	M5(Oxidation)	0	0	0.08277
	High	YNAVMFSK	1	1	1	D8IBK7		0	0	0.01972
	High	LGYDLVSIGLRR	1	1	1	D8IBK7		0	0	0.1126
Accession	Description	Score	Coverage	# Proteins	# Unique Peptides	# Peptides	# PSMs	# AAs	MW [kDa]	calc. pI	abundance	%abundance
D8IDC2	Putative uncharacterized protein OS=Brachyspira pilosicoli (strain ATCC BAA-1826 / 95/1000) GN=BP951000_1156 PE=4 SV=1 - [D8IDC2_BRAP9]	18.7668	6.22	1	2	2	4	563	62.0812	4.98291	24.88	16.3137
	A5	Sequence	# PSMs	# Proteins	# Protein Groups	Protein Group Accessions	Modifications	ΔCn	q-Value	PEP
	High	ITGEAETLQNDGEYQK	2	1	1	D8IDC2		0	0	0.004191
	High	LLTDANNALQNTPqTASDK	2	1	1	D8IDC2	Q14(Deamidated)	0	0	0.001583
Accession	Description	Score	Coverage	# Proteins	# Unique Peptides	# Peptides	# PSMs	# AAs	MW [kDa]	calc. pI	abundance	%abundance
D8IBQ8	YD repeat protein OS=Brachyspira pilosicoli (strain ATCC BAA-1826 / 95/1000) GN=BP951000_0580 PE=4 SV=1 - [D8IBQ8_BRAP9]	3.86239	1.76	1	1	1	2	683	76.6854	4.94482	3.52	2.30805
	A5	Sequence	# PSMs	# Proteins	# Protein Groups	Protein Group Accessions	Modifications	ΔCn	q-Value	PEP
	High	LIADNIENqYYK	1	1	1	D8IBQ8	Q9(Deamidated)	0	0	0.07471
	High	LIADNIENQYYK	1	1	1	D8IBQ8		0	0	0.02405
Total											152.51	100

## Sheet: Table S7_#46
Accession	Description	Score	Coverage	# Proteins	# Unique Peptides	# Peptides	# PSMs	# AAs	MW [kDa]	calc. pI	abundance	% abundance
J9TU32	Ribonucleotide-diphosphate reductase subunit beta OS=Brachyspira pilosicoli B2904 GN=B2904_orf874 PE=4 SV=1 - [J9TU32_BRAPL]	41.7506	22.84	9	9	9	12	359	41.1419	5.43994	274.08	28.4189
	A5	Sequence	# PSMs	# Proteins	# Protein Groups	Protein Group Accessions	Modifications	ΔCn	q-Value	PEP
	High	DINKQNAALQETTNTSYQK	1	7	1	J9TU32		0	0	0.000116355
	High	QNAALQETTNTSYQK	2	7	1	J9TU32		0	0	0.001462
	High	LIAHDELNTHVPTGK	2	5	1	J9TU32		0	0	0.004763
	High	IDSVSHEIAR	2	4	1	J9TU32		0	0	0.03323
	High	LKDLGVETEYLK	1	2	1	J9TU32		0	0	0.02489
	High	FSSLPEDAQR	1	8	1	J9TU32		0	0	0.03508
	High	DLGVETEYLK	1	2	1	J9TU32		0	0	0.2203
	High	VIDIEKKPNLENER	1	1	1	J9TU32		0	0	0.02523
	High	MKVIDIEK	1	2	1	J9TU32		0	0	0.1146
Accession	Description	Score	Coverage	# Proteins	# Unique Peptides	# Peptides	# PSMs	# AAs	MW [kDa]	calc. pI	abundance	% abundance
D8IEW7	Mannose-1-phosphate guanylyltransferase OS=Brachyspira pilosicoli (strain ATCC BAA-1826 / 95/1000) GN=manC PE=4 SV=1 - [D8IEW7_BRAP9]	22.1889	21.91	12	8	8	8	356	40.5063	5.37646	175.28	18.1745
	A5	Sequence	# PSMs	# Proteins	# Protein Groups	Protein Group Accessions	Modifications	ΔCn	q-Value	PEP
	High	DTAAAVALGVLTVK	1	2	1	D8IEW7		0	0	0.01006
	High	NVVVVGIVPTR	1	3	1	D8IEW7		0	0	0.006144
	High	EAVNATIETK	1	3	1	D8IEW7		0	0	0.041
	High	FVEKPNLENAKK	1	4	1	D8IEW7		0	0	0.1125
	High	DNIIYEPIGR	1	3	1	D8IEW7		0	0	0.0995
	High	AETGYGYIK	1	12	1	D8IEW7		0	0	0.1651
	High	SLIEQTIDR	1	11	1	D8IEW7		0	0	0.07592
	High	AETGYGYIKLDK	1	3	1	D8IEW7		0	0	0.1505
Accession	Description	Score	Coverage	# Proteins	# Unique Peptides	# Peptides	# PSMs	# AAs	MW [kDa]	calc. pI	abundance	% abundance
J9URY6	2-oxoacid:ferredoxin oxidoreductase subunit alpha-like protein OS=Brachyspira pilosicoli B2904 GN=B2904_orf429 PE=4 SV=1 - [J9URY6_BRAPL]	19.4669	10.74	10	6	6	7	754	82.8126	6.66846	75.18	7.79528
	A5	Sequence	# PSMs	# Proteins	# Protein Groups	Protein Group Accessions	Modifications	ΔCn	q-Value	PEP
	High	LPIIVSSDGFFTSHQK	1	10	1	J9URY6		0	0	0.01224
	High	LQLSQALEDSR	1	8	1	J9URY6		0	0	0.02844
	High	YTPEVTSVEPTK	1	2	1	J9URY6		0	0	0.0528
	High	NDKDVQDFLGK	2	5	1	J9URY6		0	0	0.1475
	High	QDTYSGMGGNMSTEIR	1	3	1	J9URY6		0	0	0.01775
	High	IGAFAITQIRPFPEK	1	8	1	J9URY6		0	0	0.05059
Accession	Description	Score	Coverage	# Proteins	# Unique Peptides	# Peptides	# PSMs	# AAs	MW [kDa]	calc. pI	abundance	% abundance
D8ICU0	Variable surface protein, VspD OS=Brachyspira pilosicoli (strain ATCC BAA-1826 / 95/1000) GN=vspD PE=4 SV=1 - [D8ICU0_BRAP9]	18.8921	12.76	3	4	4	6	392	42.7533	5.90967	76.56	7.93837
	A5	Sequence	# PSMs	# Proteins	# Protein Groups	Protein Group Accessions	Modifications	ΔCn	q-Value	PEP
	High	YYTGIEAFNEIR	2	3	1	D8ICU0		0	0	0.01049
	High	QMGFVLGNDMIR	1	1	1	D8ICU0		0	0	0.05973
	High	AESFGFDFR	1	1	1	D8ICU0		0	0	0.04172
	High	QmGFVLGNDmIR	1	1	1	D8ICU0	M2(Oxidation); M10(Oxidation)	0	0	0.02217
	High	AYFGATVGDVALKPFLK	1	3	1	D8ICU0		0	0	0.0008082
Accession	Description	Score	Coverage	# Proteins	# Unique Peptides	# Peptides	# PSMs	# AAs	MW [kDa]	calc. pI	abundance	% abundance
J9UBH8	ATP-dependent 6-phosphofructokinase OS=Brachyspira pilosicoli B2904 GN=pfkA PE=3 SV=1 - [J9UBH8_BRAPL]	13.3421	13.5	6	4	4	4	326	34.7939	5.90967	54	5.59916
	A5	Sequence	# PSMs	# Proteins	# Protein Groups	Protein Group Accessions	Modifications	ΔCn	q-Value	PEP
	High	SPEFQTEEGMKK	1	6	1	J9UBH8		0	0	0.01645
	High	VDPIDLELcR	1	1	1	J9UBH8	C9(Carbamidomethyl)	0	0	0.04012
	High	GEYTYTPLADAVK	1	1	1	J9UBH8		0	0	0.01839
	High	IVENLQIAK	1	1	1	J9UBH8		0	0	0.04881
Accession	Description	Score	Coverage	# Proteins	# Unique Peptides	# Peptides	# PSMs	# AAs	MW [kDa]	calc. pI	abundance	% abundance
D8ICZ6	Elongation factor Tu OS=Brachyspira pilosicoli (strain ATCC BAA-1826 / 95/1000) GN=tuf PE=3 SV=1 - [D8ICZ6_BRAP9]	12.1095	9.07	10	3	3	4	408	44.4837	6.1001	36.28	3.76181
	A5	Sequence	# PSMs	# Proteins	# Protein Groups	Protein Group Accessions	Modifications	ΔCn	q-Value	PEP
	High	KGDEVEIVGLR	2	2	1	D8ICZ6		0	0	0.008661
	High	AIQAIEAGKDPR	1	8	1	D8ICZ6		0	0	0.0744
	High	GQVLAKPGTITPHK	1	10	1	D8ICZ6		0	0	0.1483
Accession	Description	Score	Coverage	# Proteins	# Unique Peptides	# Peptides	# PSMs	# AAs	MW [kDa]	calc. pI	abundance	% abundance
D8ICA2	Toxic anion resistance family protein OS=Brachyspira pilosicoli (strain ATCC BAA-1826 / 95/1000) GN=telA PE=4 SV=1 - [D8ICA2_BRAP9]	10.3771	10.86	13	4	4	4	359	40.9483	5.70654	43.44	4.50421
	A5	Sequence	# PSMs	# Proteins	# Protein Groups	Protein Group Accessions	Modifications	ΔCn	q-Value	PEP
	High	AVTDTTNELLR	1	13	1	D8ICA2		0	0	0.03664
	High	LHDLELTK	1	12	1	D8ICA2		0	0	0.1837
	High	AIVDIETLK	1	3	1	D8ICA2		0	0	0.1388
	High	AVSIQTIPQIR	1	2	1	D8ICA2		0	0	0.03834
Accession	Description	Score	Coverage	# Proteins	# Unique Peptides	# Peptides	# PSMs	# AAs	MW [kDa]	calc. pI	abundance	% abundance
D8I9T4	Uncharacterized protein OS=Brachyspira pilosicoli (strain ATCC BAA-1826 / 95/1000) GN=BP951000_0042 PE=4 SV=1 - [D8I9T4_BRAP9]	9.81932	13.37	4	3	3	3	344	39.9315	5.52881	40.11	4.15893
	A5	Sequence	# PSMs	# Proteins	# Protein Groups	Protein Group Accessions	Modifications	ΔCn	q-Value	PEP
	High	TYIPTKDPIISEESGAGGK	1	4	1	D8I9T4		0	0	0.002559
	High	VANILDAEVVR	1	4	1	D8I9T4		0	0	0.01841
	High	APGIGGVDKVGDSAFK	1	1	1	D8I9T4		0	0	0.001282
Accession	Description	Score	Coverage	# Proteins	# Unique Peptides	# Peptides	# PSMs	# AAs	MW [kDa]	calc. pI	abundance	% abundance
D8IE17	Uncharacterized protein OS=Brachyspira pilosicoli (strain ATCC BAA-1826 / 95/1000) GN=BP951000_1406 PE=4 SV=1 - [D8IE17_BRAP9]	8.82097	9.2	2	3	3	3	348	40.2098	5.43994	27.6	2.86179
	A5	Sequence	# PSMs	# Proteins	# Protein Groups	Protein Group Accessions	Modifications	ΔCn	q-Value	PEP
	High	IDSLPYQEAQK	1	2	1	D8IE17		0	0	0.09457
	High	NAVTANYIDK	1	2	1	D8IE17		0	0	0.1068
	High	QAGDNIPPALK	1	2	1	D8IE17		0	0	0.05344
Accession	Description	Score	Coverage	# Proteins	# Unique Peptides	# Peptides	# PSMs	# AAs	MW [kDa]	calc. pI	abundance	% abundance
D8ICR1	Pyruvate oxireductase OS=Brachyspira pilosicoli (strain ATCC BAA-1826 / 95/1000) GN=porG PE=4 SV=1 - [D8ICR1_BRAP9]	8.73204	12.42	7	3	3	3	322	35.4689	8.44092	37.26	3.86342
	A5	Sequence	# PSMs	# Proteins	# Protein Groups	Protein Group Accessions	Modifications	ΔCn	q-Value	PEP
	High	NNQLTGGYINAAGNSTLK	1	7	1	D8ICR1		0	0	0.002388
	High	ADGKYPYIPYK	1	2	1	D8ICR1		0	0	0.1809
	High	IEVEANcDVDK	1	2	1	D8ICR1	C7(Carbamidomethyl)	0	0	0.009209
Accession	Description	Score	Coverage	# Proteins	# Unique Peptides	# Peptides	# PSMs	# AAs	MW [kDa]	calc. pI	abundance	% abundance
K0JG70	HrgA protein OS=Brachyspira pilosicoli WesB GN=hrgA PE=4 SV=1 - [K0JG70_BRAPL]	8.48994	10.34	4	3	3	3	319	36.7227	5.41455	31.02	3.21641
	A5	Sequence	# PSMs	# Proteins	# Protein Groups	Protein Group Accessions	Modifications	ΔCn	q-Value	PEP
	High	TINANATDINLK	1	3	1	K0JG70		0	0	0.02114
	High	NHIISSLINSK	1	3	1	K0JG70		0	0	0.154
	High	FNPDTTIFTK	1	1	1	K0JG70		0	0	0.2203
Accession	Description	Score	Coverage	# Proteins	# Unique Peptides	# Peptides	# PSMs	# AAs	MW [kDa]	calc. pI	abundance	% abundance
J9UL88	ABC transporter-like protein OS=Brachyspira pilosicoli B2904 GN=B2904_orf1176 PE=4 SV=1 - [J9UL88_BRAPL]	7.78734	7.23	9	2	2	2	332	37.2423	5.2876	14.46	1.49933
	A5	Sequence	# PSMs	# Proteins	# Protein Groups	Protein Group Accessions	Modifications	ΔCn	q-Value	PEP
	High	SAVENTIEITGLTK	1	1	1	J9UL88		0	0	0.008152
	High	EILGGNIELK	1	9	1	J9UL88		0	0	0.1733
Accession	Description	Score	Coverage	# Proteins	# Unique Peptides	# Peptides	# PSMs	# AAs	MW [kDa]	calc. pI	abundance	% abundance
J9UGK1	Alcohol dehydrogenase OS=Brachyspira pilosicoli B2904 GN=B2904_orf284 PE=4 SV=1 - [J9UGK1_BRAPL]	7.12713	5.48	1	2	2	2	383	41.8093	5.71924	10.96	1.13642
	A5	Sequence	# PSMs	# Proteins	# Protein Groups	Protein Group Accessions	Modifications	ΔCn	q-Value	PEP
	High	AEcIVAIGGFK	1	1	1	J9UGK1	C3(Carbamidomethyl)	0	0	0.05104
	High	KLLHDLNLPR	1	1	1	J9UGK1		0	0	0.08304
Accession	Description	Score	Coverage	# Proteins	# Unique Peptides	# Peptides	# PSMs	# AAs	MW [kDa]	calc. pI	abundance	% abundance
A0A0G4K7C8	Lactaldehyde reductase OS=Brachyspira suanatina GN=fucO PE=4 SV=1 - [A0A0G4K7C8_9SPIR]	6.95534	8.9	7	3	3	3	382	40.9831	5.78271	26.7	2.76847
	A5	Sequence	# PSMs	# Proteins	# Protein Groups	Protein Group Accessions	Modifications	ΔCn	q-Value	PEP
	High	DALADVcTGGNPR	1	7	1	A0A0G4K7C8	C7(Carbamidomethyl)	0	0	0.02025
	High	NNPDFADVK	1	6	1	A0A0G4K7C8		0	0	0.09215
	High	GAHTISDMFEYK	1	5	1	A0A0G4K7C8		0	0	0.08582
Accession	Description	Score	Coverage	# Proteins	# Unique Peptides	# Peptides	# PSMs	# AAs	MW [kDa]	calc. pI	abundance	% abundance
Q8VM39	Glyceraldehyde-3-phosphate dehydrogenase (Fragment) OS=Brachyspira murdochii GN=gap PE=3 SV=1 - [Q8VM39_9SPIR]	6.66546	9.21	11	2	2	2	315	34.3578	7.00537	18.42	1.90994
	A5	Sequence	# PSMs	# Proteins	# Protein Groups	Protein Group Accessions	Modifications	ΔCn	q-Value	PEP
	High	VATPDVSVVDLTFR	1	11	1	Q8VM39		0	0	0.004731
	High	AAAVNTIPSTTGAAK	1	7	1	Q8VM39		0	0	0.09727
Accession	Description	Score	Coverage	# Proteins	# Unique Peptides	# Peptides	# PSMs	# AAs	MW [kDa]	calc. pI	abundance	% abundance
A0A0H0TIS1	60 kDa chaperonin OS=Brachyspira hyodysenteriae GN=groEL PE=3 SV=1 - [A0A0H0TIS1_BRAHO]	6.01495	4.6	10	2	2	2	543	58.1706	5.16064	9.2	0.953931
	A5	Sequence	# PSMs	# Proteins	# Protein Groups	Protein Group Accessions	Modifications	ΔCn	q-Value	PEP
	High	FGPPTIINDGVTIAK	1	8	1	A0A0H0TIS1		0	0	0.04318
	High	AVSEIVAHIK	1	5	1	A0A0H0TIS1		0	0	0.06374
Accession	Description	Score	Coverage	# Proteins	# Unique Peptides	# Peptides	# PSMs	# AAs	MW [kDa]	calc. pI	abundance	% abundance
D8IFQ8	Ankyrin repeat containing protein OS=Brachyspira pilosicoli (strain ATCC BAA-1826 / 95/1000) GN=arp PE=4 SV=1 - [D8IFQ8_BRAP9]	5.37619	5.51	28	2	2	2	363	41.423	5.35107	11.02	1.14264
	A5	Sequence	# PSMs	# Proteins	# Protein Groups	Protein Group Accessions	Modifications	ΔCn	q-Value	PEP
	High	LIDYVNEGNIK	1	3	1	D8IFQ8		0	0	0.1128
	High	MLLDAGADK	1	27	1	D8IFQ8		0	0	0.07337
Accession	Description	Score	Coverage	# Proteins	# Unique Peptides	# Peptides	# PSMs	# AAs	MW [kDa]	calc. pI	abundance	% abundance
A0A0H0V036	DNA-directed RNA polymerase subunit beta' OS=Brachyspira hyodysenteriae GN=rpoC PE=3 SV=1 - [A0A0H0V036_BRAHO]	5.18415	1.43	14	2	2	2	1400	157.393	7.00537	2.86	0.296548
	A5	Sequence	# PSMs	# Proteins	# Protein Groups	Protein Group Accessions	Modifications	ΔCn	q-Value	PEP
	High	VQELLEAQKPK	1	14	1	A0A0H0V036		0	0	0.05844
	High	VEVGEVIAK	1	10	1	A0A0H0V036		0	0	0.1391
Total											964.43	100

## Sheet: Table S8_#51
Accession	Description	Score	Coverage	# Proteins	# Unique Peptides	# Peptides	# PSMs	# AAs	MW [kDa]	calc. pI	abundance	% abundance
A0A0H0TXR2	Methyl-galactoside ABC transporter substrate-binding protein OS=Brachyspira hyodysenteriae GN=SZ42_09360 PE=4 SV=1 - [A0A0H0TXR2_BRAHO]	114.073	27.71	14	7	7	29	350	38.2123	5.04639	803.59	10.1028
	A5	Sequence	# PSMs	# Proteins	# Protein Groups	Protein Group Accessions	Modifications	ΔCn	q-Value	PEP
	High	ANLIINDSQNNQAQQNDQVDVMIQKDSK	4	9	1	A0A0H0TXR2		0	0	5.966e-10
	High	ALAINLVDPQAAQTIIDK	6	13	1	A0A0H0TXR2		0	0	2.384e-10
	High	VPYVPITKDNINVAEEAYK	9	9	1	A0A0H0TXR2		0	0	1.523e-07
	High	ALAINLVDPQAAQTIIDKAK	2	13	1	A0A0H0TXR2		0	0	0.0004202
	High	ANPAWDKNGDGIIQYALLK	3	5	1	A0A0H0TXR2		0	0	1.177e-06
	High	NGDGIIQYALLK	2	9	1	A0A0H0TXR2		0	0	0.003992
	High	NGDGIIQYALLKGEPGHPDAEAR	3	8	1	A0A0H0TXR2		0	0	3.661e-08
Accession	Description	Score	Coverage	# Proteins	# Unique Peptides	# Peptides	# PSMs	# AAs	MW [kDa]	calc. pI	abundance	% abundance
A0A0H0UMF4	Fructose-bisphosphate aldolase OS=Brachyspira hyodysenteriae GN=SR30_04435 PE=4 SV=1 - [A0A0H0UMF4_BRAHO]	109.313	50.94	8	1	13	31	320	35.4151	6.1001	1579.14	19.8531
	A5	Sequence	# PSMs	# Proteins	# Protein Groups	Protein Group Accessions	Modifications	ΔCn	q-Value	PEP
	High	KTGVDSLAISIGTSHGAYK	2	9	2	A0A0H0UMF4;G0EJK5		0	0	1.337e-07
	High	SPVIIQVSSGAR	3	9	2	G0EJK5;A0A0H0UMF4		0	0	7.795e-06
	High	TGVDSLAISIGTSHGAYK	6	9	2	A0A0H0UMF4;G0EJK5		0	0	3.09e-08
	High	MINENGGKLDDAIGIPEEQLR	2	5	2	A0A0H0UMF4;G0EJK5		0	0	0.001854
	High	IPGFPIVLHGSSSVPQEYVK	2	9	2	A0A0H0UMF4;G0EJK5		0	0	3.245e-05
	High	IINVLGSNGK	2	3	1	A0A0H0UMF4		0	0	0.0001413
	High	FSDLGLVNSR	3	8	2	A0A0H0UMF4;G0EJK5		0	0	0.0003287
	High	YMAQGAVEYAK	3	9	2	A0A0H0UMF4;G0EJK5		0	0	0.001079
	High	KIPGFPIVLHGSSSVPQEYVK	1	9	2	A0A0H0UMF4;G0EJK5		0	0	1.279e-06
	High	ScIEYGFSSVMIDGSHYDYDKNVELTR	1	3	2	A0A0H0UMF4;G0EJK5	C2(Carbamidomethyl)	0	0	5.502e-10
	High	FKPGQNPQIR	1	5	2	A0A0H0UMF4;G0EJK5		0	0	0.003128
	High	LDDAIGIPEEQLR	2	9	2	A0A0H0UMF4;G0EJK5		0	0	0.000103
	High	ELGVNVPIVLHLDHGDSLELcK	3	8	2	A0A0H0UMF4;G0EJK5	C21(Carbamidomethyl)	0	0	0.0005117
Accession	Description	Score	Coverage	# Proteins	# Unique Peptides	# Peptides	# PSMs	# AAs	MW [kDa]	calc. pI	abundance	% abundance
G0EJK5	Fructose-bisphosphate aldolase OS=Brachyspira intermedia (strain ATCC 51140 / PWS/A) GN=Bint_1785 PE=4 SV=1 - [G0EJK5_BRAIP]	109.235	51.25	6	2	14	31	320	35.4161	5.96045	1588.75	19.9739
	A5	Sequence	# PSMs	# Proteins	# Protein Groups	Protein Group Accessions	Modifications	ΔCn	q-Value	PEP
	High	KTGVDSLAISIGTSHGAYK	2	9	2	A0A0H0UMF4;G0EJK5		0	0	1.337e-07
	High	SPVIIQVSSGAR	3	9	2	G0EJK5;A0A0H0UMF4		0	0	7.795e-06
	High	TGVDSLAISIGTSHGAYK	6	9	2	A0A0H0UMF4;G0EJK5		0	0	3.09e-08
	High	MINENGGKLDDAIGIPEEQLR	2	5	2	A0A0H0UMF4;G0EJK5		0	0	0.001854
	High	IPGFPIVLHGSSSVPQEYVK	2	9	2	A0A0H0UMF4;G0EJK5		0	0	3.245e-05
	High	IINVLGSDGKI	1	1	1	G0EJK5		0	0	0.003024
	High	FSDLGLVNSR	3	8	2	A0A0H0UMF4;G0EJK5		0	0	0.0003287
	High	YMAQGAVEYAK	3	9	2	A0A0H0UMF4;G0EJK5		0	0	0.001079
	High	KIPGFPIVLHGSSSVPQEYVK	1	9	2	A0A0H0UMF4;G0EJK5		0	0	1.279e-06
	High	ScIEYGFSSVMIDGSHYDYDKNVELTR	1	3	2	A0A0H0UMF4;G0EJK5	C2(Carbamidomethyl)	0	0	5.502e-10
	High	IINVLGSDGK	1	1	1	G0EJK5		0	0	0.004397
	High	FKPGQNPQIR	1	5	2	A0A0H0UMF4;G0EJK5		0	0	0.003128
	High	LDDAIGIPEEQLR	2	9	2	A0A0H0UMF4;G0EJK5		0	0	0.000103
	High	ELGVNVPIVLHLDHGDSLELcK	3	8	2	A0A0H0UMF4;G0EJK5	C21(Carbamidomethyl)	0	0	0.0005117
Accession	Description	Score	Coverage	# Proteins	# Unique Peptides	# Peptides	# PSMs	# AAs	MW [kDa]	calc. pI	abundance	% abundance
Q26501	Flagellin OS=Brachyspira hyodysenteriae GN=flaB1 PE=3 SV=1 - [Q26501_BRAHO]	105.756	50.34	14	10	10	25	290	31.9524	8.30908	1258.5	15.8219
	A5	Sequence	# PSMs	# Proteins	# Protein Groups	Protein Group Accessions	Modifications	ΔCn	q-Value	PEP
	High	LAKDQILNQANLSMLAQANQLPQGALR	3	9	1	Q26501		0	0	0.001808
	High	IRELAIQAANGIYTDEDR	2	9	1	Q26501		0	0	1.636e-06
	High	DQILNQANLSMLAQANQLPQGALR	3	9	1	Q26501		0	0	5.067e-06
	High	MVINNNISAINAQR	3	9	1	Q26501		0	0	5.68e-05
	High	LEMTAQGLMVGFENMQASESR	2	6	1	Q26501		0	0	1.165e-08
	High	INQAGDDASGLAVSEK	7	9	1	Q26501		0	0	1.807e-05
	High	VYIGTMNSQALGLK	1	9	1	Q26501		0	0	4.87e-06
	High	IRDTDMAEASVK	2	13	1	Q26501		0	0	0.001125
	High	ANSVIGmVDEALLK	1	7	1	Q26501	M7(Oxidation)	0	0	1.811e-05
	High	DSAMISSGMR	1	1	1	Q26501		0	0	0.002154
Accession	Description	Score	Coverage	# Proteins	# Unique Peptides	# Peptides	# PSMs	# AAs	MW [kDa]	calc. pI	abundance	% abundance
A0A0H0V1V0	Pseudouridine-5'-phosphate glycosidase OS=Brachyspira hyodysenteriae GN=SZ49_02840 PE=3 SV=1 - [A0A0H0V1V0_BRAHO]	69.1137	49.68	13	10	10	17	308	33.9436	5.79541	844.56	10.6179
	A5	Sequence	# PSMs	# Proteins	# Protein Groups	Protein Group Accessions	Modifications	ΔCn	q-Value	PEP
	High	YAQETFDISADLQELSK	2	9	1	A0A0H0V1V0		0	0	7.266e-05
	High	AVVALESTIISHGMPYPENVESALNSEK	2	8	1	A0A0H0V1V0		0	0	1.276e-10
	High	DGATTVTTTMIGASLAGIK	3	10	1	A0A0H0V1V0		0	0	8.972e-08
	High	VAANIAYDYSNLSR	2	6	1	A0A0H0V1V0		0	0	0.0006925
	High	IDTTKDIANILDTK	1	7	1	A0A0H0V1V0		0	0	0.006407
	High	VGLNKEELEYMGSNK	2	7	1	A0A0H0V1V0		0	0	0.0001623
	High	VFATGGIGGVHR	1	13	1	A0A0H0V1V0		0	0	5.685e-05
	High	TNVAVVcAGAK	1	13	1	A0A0H0V1V0	C7(Carbamidomethyl)	0	0	8.042e-05
	High	TENFPAFYTR	2	9	1	A0A0H0V1V0		0	0	0.008301
	High	ENNAVPATIAIIK	1	12	1	A0A0H0V1V0		0	0	0.002889
Accession	Description	Score	Coverage	# Proteins	# Unique Peptides	# Peptides	# PSMs	# AAs	MW [kDa]	calc. pI	abundance	% abundance
A0A0H0W3D6	Enolase OS=Brachyspira hyodysenteriae GN=eno PE=3 SV=1 - [A0A0H0W3D6_BRAHO]	56.7621	23.43	9	8	8	16	431	46.968	5.03369	374.88	4.71302
	A5	Sequence	# PSMs	# Proteins	# Protein Groups	Protein Group Accessions	Modifications	ΔCn	q-Value	PEP
	High	VQLVGDDLFVTNVK	2	9	1	A0A0H0W3D6		0	0	2.151e-06
	High	SGETEDATIADIVVATNAGQIK	4	4	1	A0A0H0W3D6		0	0	2.241e-08
	High	LGANAILGVSLAVAK	2	9	1	A0A0H0W3D6		0	0	5.107e-05
	High	THNYTAVVSHR	2	8	1	A0A0H0W3D6		0	0	3.009e-06
	High	LQMGLDKNVANSILIK	1	1	1	A0A0H0W3D6		0	0	4.976e-07
	High	AAAEELGMPLYR	2	8	1	A0A0H0W3D6		0	0	0.004943
	High	VQLVGDDLFVTNVKR	1	9	1	A0A0H0W3D6		0	0	0.002441
	High	YVAEVFHNLK	2	8	1	A0A0H0W3D6		0	0	0.0004411
Accession	Description	Score	Coverage	# Proteins	# Unique Peptides	# Peptides	# PSMs	# AAs	MW [kDa]	calc. pI	abundance	% abundance
A0A0G4K9S3	Variable surface protein VspF OS=Brachyspira suanatina GN=BRSU_2400 PE=4 SV=1 - [A0A0G4K9S3_9SPIR]	36.8714	17.66	26	5	5	10	385	42.2122	7.06396	176.6	2.22023
	A5	Sequence	# PSMs	# Proteins	# Protein Groups	Protein Group Accessions	Modifications	ΔCn	q-Value	PEP
	High	AGEAVQNTVSGYDPNSKLDAFAGR	4	5	1	A0A0G4K9S3		0	0	4.013e-10
	High	AGEAVQNTVSGYDPNSK	2	5	1	A0A0G4K9S3		0	0	0.00051
	High	HTSADPDLNIDSK	2	4	1	A0A0G4K9S3		0	0	3.549e-06
	High	YYTGIDAFNAIR	1	25	1	A0A0G4K9S3		0	0	0.00154
	High	IAVPVQIAVSHDPFNDSAK	1	14	1	A0A0G4K9S3		0	0	0.003288
Accession	Description	Score	Coverage	# Proteins	# Unique Peptides	# Peptides	# PSMs	# AAs	MW [kDa]	calc. pI	abundance	% abundance
A0A0G4K571	ATP-dependent 6-phosphofructokinase OS=Brachyspira suanatina GN=pfkA PE=3 SV=1 - [A0A0G4K571_9SPIR]	34.3453	21.78	8	5	5	9	326	34.8679	6.06201	196.02	2.46438
	A5	Sequence	# PSMs	# Proteins	# Protein Groups	Protein Group Accessions	Modifications	ΔCn	q-Value	PEP
	High	IGVLTSGGDASGMNPAIR	2	6	1	A0A0G4K571		0	0	2.066e-09
	High	SSIIVVAEGDESGGAMEVAK	1	7	1	A0A0G4K571		0	0	1.033e-05
	High	TAIANGLEVMGIK	3	6	1	A0A0G4K571		0	0	0.001874
	High	SPEFQTEEGMK	1	6	1	A0A0G4K571		0	0	0.008038
	High	IVEELQIAK	2	7	1	A0A0G4K571		0	0	0.003624
Accession	Description	Score	Coverage	# Proteins	# Unique Peptides	# Peptides	# PSMs	# AAs	MW [kDa]	calc. pI	abundance	% abundance
A0A0H0VXH0	Pyridine nucleotide-disulfide oxidoreductase OS=Brachyspira hyodysenteriae GN=SR30_10345 PE=4 SV=1 - [A0A0H0VXH0_BRAHO]	33.4788	36.53	9	7	7	11	323	35.5954	5.8335	401.83	5.05183
	A5	Sequence	# PSMs	# Proteins	# Protein Groups	Protein Group Accessions	Modifications	ΔCn	q-Value	PEP
	High	VLVVGGGNSAVEYAYLLGKDNNVTINYR	1	3	1	A0A0H0VXH0		0	0	1.953e-05
	High	NGEYLEVNTSDNK	2	3	1	A0A0H0VXH0		0	0	0.000568
	High	VLVHYTDGTEDTYDR	1	4	1	A0A0H0VXH0		0	0	4.73e-05
	High	LGIDITSIEDKEGK	3	3	1	A0A0H0VXH0		0	0	0.0008714
	High	MGRPNKPDYAIPASLNNVVNFNIYK	1	2	1	A0A0H0VXH0		0	0	2.361e-06
	High	YVVASIGK	2	5	1	A0A0H0VXH0		0	0	0.007647
	High	VLLLEKGDNHSTTIR	1	9	1	A0A0H0VXH0		0	0	0.0004151
Accession	Description	Score	Coverage	# Proteins	# Unique Peptides	# Peptides	# PSMs	# AAs	MW [kDa]	calc. pI	abundance	% abundance
G0EPS2	Tdh, Threonine dehydrogenase-like Zn-dependent dehydrogenase OS=Brachyspira intermedia (strain ATCC 51140 / PWS/A) GN=tdh PE=3 SV=1 - [G0EPS2_BRAIP]	23.4831	15.8	6	5	5	7	348	36.9009	6.39209	110.6	1.39047
	A5	Sequence	# PSMs	# Proteins	# Protein Groups	Protein Group Accessions	Modifications	ΔCn	q-Value	PEP
	High	GVDKVIIAGGGVETFAEAVR	2	5	1	G0EPS2		0	0	8.926e-09
	High	VIIAGGGVETFAEAVR	2	5	1	G0EPS2		0	0	3.162e-05
	High	LGALVASGK	1	2	1	G0EPS2		0	0	0.0005613
	High	AILGGLMPGGR	1	6	1	G0EPS2		0	0	0.001566
	High	IIAVGTRPNcVEAAK	1	4	1	G0EPS2	C10(Carbamidomethyl)	0	0	0.008004
Accession	Description	Score	Coverage	# Proteins	# Unique Peptides	# Peptides	# PSMs	# AAs	MW [kDa]	calc. pI	abundance	% abundance
A0A0H0V489	Flagellar filament protein FlaA OS=Brachyspira hyodysenteriae GN=SZ48_11445 PE=4 SV=1 - [A0A0H0V489_BRAHO]	23.4488	12.19	18	3	3	5	320	35.934	4.95752	60.95	0.766268
	A5	Sequence	# PSMs	# Proteins	# Protein Groups	Protein Group Accessions	Modifications	ΔCn	q-Value	PEP
	High	RIGDGTAADQGAAANTGAADTGAAQEQAQ	2	2	1	A0A0H0V489		0	0	2.1725e-13
	High	IGDGTAADQGAAANTGAADTGAAQEQAQ	2	2	1	A0A0H0V489		0	0	2.574e-09
	High	GVIHNVGEIK	1	18	1	A0A0H0V489		0	0	0.000993
Accession	Description	Score	Coverage	# Proteins	# Unique Peptides	# Peptides	# PSMs	# AAs	MW [kDa]	calc. pI	abundance	% abundance
D8ID19	Rod shape determining protein mreB OS=Brachyspira pilosicoli (strain ATCC BAA-1826 / 95/1000) GN=mreB PE=4 SV=1 - [D8ID19_BRAP9]	22.3197	17.02	10	5	5	7	329	35.3898	6.27783	119.14	1.49784
	A5	Sequence	# PSMs	# Proteins	# Protein Groups	Protein Group Accessions	Modifications	ΔCn	q-Value	PEP
	High	STGNVIAVGNEAK	2	8	1	D8ID19		0	0	0.0001494
	High	VGGDELDDAIIK	1	8	1	D8ID19		0	0	0.0005554
	High	GEGIVLAEPSVVAIEK	2	8	1	D8ID19		0	0	2.343e-06
	High	IAIGIPTGITEVER	1	9	1	D8ID19		0	0	6.362e-06
	High	IAIGIPTGITEVERR	1	9	1	D8ID19		0	0	9.148e-05
Accession	Description	Score	Coverage	# Proteins	# Unique Peptides	# Peptides	# PSMs	# AAs	MW [kDa]	calc. pI	abundance	% abundance
A0A0G4K715	Phosphate acetyltransferase OS=Brachyspira suanatina GN=pta PE=4 SV=1 - [A0A0G4K715_9SPIR]	19.552	15.52	9	3	3	5	335	36.0597	6.44287	77.6	0.975593
	A5	Sequence	# PSMs	# Proteins	# Protein Groups	Protein Group Accessions	Modifications	ΔCn	q-Value	PEP
	High	APGSPIKGDANVFIFPELNSGNIGHK	2	7	1	A0A0G4K715		0	0	3.548e-05
	High	TLSSTFFLESPDK	2	9	1	A0A0G4K715		0	0	2.29e-05
	High	AALFLIGLKPGIR	1	4	1	A0A0G4K715		0	0	0.0001861
Accession	Description	Score	Coverage	# Proteins	# Unique Peptides	# Peptides	# PSMs	# AAs	MW [kDa]	calc. pI	abundance	% abundance
S4UT19	NADH oxidase (Fragment) OS=Brachyspira hyodysenteriae GN=nox PE=4 SV=1 - [S4UT19_BRAHO]	14.3932	16.49	134	3	3	4	285	31.5351	5.49072	65.96	0.829254
	A5	Sequence	# PSMs	# Proteins	# Protein Groups	Protein Group Accessions	Modifications	ΔCn	q-Value	PEP
	High	MGIVAANNALGK	2	84	1	S4UT19		0	0	1.533e-05
	High	ASEKQEYIALATNAVR	1	99	1	S4UT19		0	0	4.808e-06
	High	LYQQGQEIIDEIAKPDVKK	1	18	1	S4UT19		0	0	1.819e-06
Accession	Description	Score	Coverage	# Proteins	# Unique Peptides	# Peptides	# PSMs	# AAs	MW [kDa]	calc. pI	abundance	% abundance
A0A0G4K4X4	D-galactose-binding periplasmic protein OS=Brachyspira suanatina GN=mglB PE=4 SV=1 - [A0A0G4K4X4_9SPIR]	14.0384	4.39	5	1	1	3	342	37.8362	4.729	13.17	0.165574
	A5	Sequence	# PSMs	# Proteins	# Protein Groups	Protein Group Accessions	Modifications	ΔCn	q-Value	PEP
	High	AITLENIDESAEAYK	3	5	1	A0A0G4K4X4		0	0	0.0003453
Accession	Description	Score	Coverage	# Proteins	# Unique Peptides	# Peptides	# PSMs	# AAs	MW [kDa]	calc. pI	abundance	% abundance
L8XR47	Ornithine carbamoyltransferase OS=Brachyspira hampsonii 30599 GN=H263_11495 PE=3 SV=1 - [L8XR47_9SPIR]	13.0686	14	9	3	3	4	300	33.6289	5.47803	56	0.704036
	A5	Sequence	# PSMs	# Proteins	# Protein Groups	Protein Group Accessions	Modifications	ΔCn	q-Value	PEP
	High	LGGDAFVLKQDEIILGQR	2	8	1	L8XR47		0	0	7.71e-06
	High	ESIEDSSNVISR	1	9	1	L8XR47		0	0	0.006174
	High	TFAHSDVEDFAK	1	9	1	L8XR47		0	0	0.001034
Accession	Description	Score	Coverage	# Proteins	# Unique Peptides	# Peptides	# PSMs	# AAs	MW [kDa]	calc. pI	abundance	% abundance
A0A0G4K3M8	Elongation factor Tu OS=Brachyspira suanatina GN=tuf PE=3 SV=1 - [A0A0G4K3M8_9SPIR]	12.3711	7.35	10	2	2	3	408	44.3907	6.21436	22.05	0.277214
	A5	Sequence	# PSMs	# Proteins	# Protein Groups	Protein Group Accessions	Modifications	ΔCn	q-Value	PEP
	High	EVVGIAGYNVGcLLR	2	8	1	A0A0G4K3M8	C12(Carbamidomethyl)	0	0	1.901e-06
	High	THVNVGTIGHVDHGK	1	8	1	A0A0G4K3M8		0	0	0.0002585
Accession	Description	Score	Coverage	# Proteins	# Unique Peptides	# Peptides	# PSMs	# AAs	MW [kDa]	calc. pI	abundance	% abundance
C0QX17	Uncharacterized protein OS=Brachyspira hyodysenteriae (strain ATCC 49526 / WA1) GN=BHWA1_02366 PE=4 SV=1 - [C0QX17_BRAHW]	11.7644	7.03	6	2	2	3	384	42.9914	4.84326	21.09	0.265145
	A5	Sequence	# PSMs	# Proteins	# Protein Groups	Protein Group Accessions	Modifications	ΔCn	q-Value	PEP
	High	KLDTINEVNDYQK	1	4	1	C0QX17		0	0	0.0001525
	High	INMLNNNDFEAIYK	2	6	1	C0QX17		0	0	0.002492
Accession	Description	Score	Coverage	# Proteins	# Unique Peptides	# Peptides	# PSMs	# AAs	MW [kDa]	calc. pI	abundance	% abundance
C0QYS1	30S ribosomal protein S2 OS=Brachyspira hyodysenteriae (strain ATCC 49526 / WA1) GN=rpsB PE=3 SV=1 - [C0QYS1_BRAHW]	11.1647	27.07	6	3	3	3	266	29.6411	5.2876	81.21	1.02098
	A5	Sequence	# PSMs	# Proteins	# Protein Groups	Protein Group Accessions	Modifications	ΔCn	q-Value	PEP
	High	HDSSSDESSEEVYDNSATEAAEAVAEK	1	2	1	C0QYS1		0	0	1.956e-09
	High	KLGIPVVAVVDTNcNPEVIDHPIPGNDDAIR	1	4	1	C0QYS1	C14(Carbamidomethyl)	0	0	0.0004103
	High	DLLEAGVHFGHPTR	1	6	1	C0QYS1		0	0	0.007746
Accession	Description	Score	Coverage	# Proteins	# Unique Peptides	# Peptides	# PSMs	# AAs	MW [kDa]	calc. pI	abundance	% abundance
A0A0H0U9T5	UDP-glucose 4-epimerase OS=Brachyspira hyodysenteriae GN=SR30_00235 PE=3 SV=1 - [A0A0H0U9T5_BRAHO]	10.9651	8.48	9	3	3	4	330	36.4793	6.52197	33.92	0.426445
	A5	Sequence	# PSMs	# Proteins	# Protein Groups	Protein Group Accessions	Modifications	ΔCn	q-Value	PEP
	High	RAGDSSELIASSER	1	4	1	A0A0H0U9T5		0	0	9.786e-05
	High	VTGHPIPAEVcPR	1	8	1	A0A0H0U9T5	C11(Carbamidomethyl)	0	0	1.68e-05
	High	KVTGHPIPAEVcPR	2	8	1	A0A0H0U9T5	C12(Carbamidomethyl)	0	0	1.086e-05
Accession	Description	Score	Coverage	# Proteins	# Unique Peptides	# Peptides	# PSMs	# AAs	MW [kDa]	calc. pI	abundance	% abundance
A0A0H0TZ74	cAMP-binding protein OS=Brachyspira hyodysenteriae GN=SR30_07835 PE=4 SV=1 - [A0A0H0TZ74_BRAHO]	9.28057	9.45	7	2	2	2	328	37.2618	5.71924	18.9	0.237612
	A5	Sequence	# PSMs	# Proteins	# Protein Groups	Protein Group Accessions	Modifications	ΔCn	q-Value	PEP
	High	YIQYADEDSAFYNTVK	1	6	1	A0A0H0TZ74		0	0	1e-05
	High	AVELYNNNDYVNSLK	1	5	1	A0A0H0TZ74		0	0	4.366e-05
Accession	Description	Score	Coverage	# Proteins	# Unique Peptides	# Peptides	# PSMs	# AAs	MW [kDa]	calc. pI	abundance	% abundance
A0A0H0WK29	3-oxoacyl-[acyl-carrier-protein] synthase 3 OS=Brachyspira hyodysenteriae GN=fabH PE=3 SV=1 - [A0A0H0WK29_BRAHO]	7.52685	9.94	5	2	2	3	322	35.337	5.93506	29.82	0.374899
	A5	Sequence	# PSMs	# Proteins	# Protein Groups	Protein Group Accessions	Modifications	ΔCn	q-Value	PEP
	High	ADETIFEMGLNAVR	1	5	1	A0A0H0WK29		0	0	0.0005673
	High	AVTEFSNSIDKVLETSGK	2	2	1	A0A0H0WK29		0	0	0.003296
Accession	Description	Score	Coverage	# Proteins	# Unique Peptides	# Peptides	# PSMs	# AAs	MW [kDa]	calc. pI	abundance	% abundance
C0R075	Uncharacterized protein OS=Brachyspira hyodysenteriae (strain ATCC 49526 / WA1) GN=BHWA1_01030 PE=4 SV=1 - [C0R075_BRAHW]	6.55667	9.93	7	2	2	2	292	33.4879	5.22412	19.86	0.249681
	A5	Sequence	# PSMs	# Proteins	# Protein Groups	Protein Group Accessions	Modifications	ΔCn	q-Value	PEP
	High	AANTSLAVYYATYGGK	1	5	1	C0R075		0	0	0.0006637
	High	ADNINDDATLAGK	1	7	1	C0R075		0	0	6.548e-06
Total											7954.14	100

## Sheet: Table S9_summary identificatio
band id	Accession	Description	Score	Coverage	# Proteins	# Unique Peptides	# Peptides	# PSMs	# AAs	MW [kDa]	calc. pI	abundance	% abundance	accumulated %abundance
5	J9UT37	Putative polymerase OS=Brachyspira pilosicoli B2904 GN=B2904_orf1115 PE=4 SV=1 - [J9UT37_BRAPL]	87.0761	38.47	2	21	21	28	655	72.2696	5.21143	1077.16	35.2921	88
	D8IEM8	Chaperone protein HtpG OS=Brachyspira pilosicoli (strain ATCC BAA-1826 / 95/1000) GN=hsp90 PE=3 SV=1 - [D8IEM8_BRAP9]	91.7329	33.18	8	9	19	28	639	73.9404	5.31299	929.04	30.4391
	D8IBS0	Chaperone protein DnaK OS=Brachyspira pilosicoli (strain ATCC BAA-1826 / 95/1000) GN=dnaK PE=2 SV=1 - [D8IBS0_BRAP9]	58.3224	22.54	16	11	11	16	621	67.5545	5.03369	360.64	11.816
	A0A0G4K4U5	Chaperone protein HtpG OS=Brachyspira suanatina GN=htpG PE=3 SV=1 - [A0A0G4K4U5_9SPIR]	54.0678	17.06	8	1	11	18	639	73.9332	5.22412	307.08	10.0612
10	D8IEM8	Chaperone protein HtpG OS=Brachyspira pilosicoli (strain ATCC BAA-1826 / 95/1000) GN=hsp90 PE=3 SV=1 - [D8IEM8_BRAP9]	28.0162	16.12	16	10	10	10	639	73.9404	5.31299	161.2	48.1697	81
	J9UT37	Putative polymerase OS=Brachyspira pilosicoli B2904 GN=B2904_orf1115 PE=4 SV=1 - [J9UT37_BRAPL]	15.7109	10.69	2	6	6	6	655	72.2696	5.21143	64.14	19.1663
	D8ICG5	Uncharacterized protein OS=Brachyspira pilosicoli (strain ATCC BAA-1826 / 95/1000) GN=BP951000_0840 PE=4 SV=1 - [D8ICG5_BRAP9]	15.5961	7.71	4	6	6	6	713	85.0084	5.41455	46.26	13.8234
26	J9USS2	60 kDa chaperonin OS=Brachyspira pilosicoli B2904 GN=groL PE=3 SV=1 - [J9USS2_BRAPL]	98.3469	35.36	21	14	14	25	543	58.0526	5.24951	884	47.5363	85
	D8IAM3	Amidohydrolase 3 OS=Brachyspira pilosicoli (strain ATCC BAA-1826 / 95/1000) GN=BP951000_0197 PE=4 SV=1 - [D8IAM3_BRAP9]	35.254	25.57	9	8	10	11	528	60.5556	5.18604	281.27	15.1251
	J9UU81	2-isopropylmalate synthase OS=Brachyspira pilosicoli B2904 GN=leuA PE=3 SV=1 - [J9UU81_BRAPL]	37.5855	23.49	20	11	11	11	498	54.3698	5.2876	258.39	13.8947
	D8IF78	Outer membrane efflux protein OS=Brachyspira pilosicoli (strain ATCC BAA-1826 / 95/1000) GN=tolC PE=4 SV=1 - [D8IF78_BRAP9]	41.3312	15.91	9	8	8	10	484	54.6776	5.52881	159.1	8.55547
	D8IDP7	Trigger factor, C-terminal domain protein OS=Brachyspira pilosicoli (strain ATCC BAA-1826 / 95/1000) GN=tig PE=4 SV=1 - [D8IDP7_BRAP9]	17.4426	15.6	3	6	6	6	436	50.5748	5.08447	93.6	5.03326
29	D8IBK7	Outer membrane protein, TmpB family OS=Brachyspira pilosicoli (strain ATCC BAA-1826 / 95/1000) GN=tmpB PE=4 SV=1 - [D8IBK7_BRAP9]	27.4825	13.79	1	6	6	9	377	42.4241	5.021	124.11	81.3783	81
46	J9TU32	Ribonucleotide-diphosphate reductase subunit beta OS=Brachyspira pilosicoli B2904 GN=B2904_orf874 PE=4 SV=1 - [J9TU32_BRAPL]	41.7506	22.84	9	9	9	12	359	41.1419	5.43994	274.08	28.4189	81
	D8IEW7	Mannose-1-phosphate guanylyltransferase OS=Brachyspira pilosicoli (strain ATCC BAA-1826 / 95/1000) GN=manC PE=4 SV=1 - [D8IEW7_BRAP9]	22.1889	21.91	12	8	8	8	356	40.5063	5.37646	175.28	18.1745
	D8ICU0	Variable surface protein, VspD OS=Brachyspira pilosicoli (strain ATCC BAA-1826 / 95/1000) GN=vspD PE=4 SV=1 - [D8ICU0_BRAP9]	18.8921	12.76	3	4	4	6	392	42.7533	5.90967	76.56	7.93837
	J9URY6	2-oxoacid:ferredoxin oxidoreductase subunit alpha-like protein OS=Brachyspira pilosicoli B2904 GN=B2904_orf429 PE=4 SV=1 - [J9URY6_BRAPL]	19.4669	10.74	10	6	6	7	754	82.8126	6.66846	75.18	7.79528
	J9UBH8	ATP-dependent 6-phosphofructokinase OS=Brachyspira pilosicoli B2904 GN=pfkA PE=3 SV=1 - [J9UBH8_BRAPL]	13.3421	13.5	6	4	4	4	326	34.7939	5.90967	54	5.59916
	D8ICA2	Toxic anion resistance family protein OS=Brachyspira pilosicoli (strain ATCC BAA-1826 / 95/1000) GN=telA PE=4 SV=1 - [D8ICA2_BRAP9]	10.3771	10.86	13	4	4	4	359	40.9483	5.70654	43.44	4.50421
	D8I9T4	Uncharacterized protein OS=Brachyspira pilosicoli (strain ATCC BAA-1826 / 95/1000) GN=BP951000_0042 PE=4 SV=1 - [D8I9T4_BRAP9]	9.81932	13.37	4	3	3	3	344	39.9315	5.52881	40.11	4.15893
	D8ICR1	Pyruvate oxireductase OS=Brachyspira pilosicoli (strain ATCC BAA-1826 / 95/1000) GN=porG PE=4 SV=1 - [D8ICR1_BRAP9]	8.73204	12.42	7	3	3	3	322	35.4689	8.44092	37.26	3.86342
51	A0A0H0TXR2	Methyl-galactoside ABC transporter substrate-binding protein OS=Brachyspira hyodysenteriae GN=SZ42_09360 PE=4 SV=1 - [A0A0H0TXR2_BRAHO]	114.073	27.71	14	7	7	29	350	38.2123	5.04639	803.59	10.1028	81
	A0A0H0UMF4	Fructose-bisphosphate aldolase OS=Brachyspira hyodysenteriae GN=SR30_04435 PE=4 SV=1 - [A0A0H0UMF4_BRAHO]	109.313	50.94	8	1	13	31	320	35.4151	6.1001	1579.14	19.8531
	G0EJK5	Fructose-bisphosphate aldolase OS=Brachyspira intermedia (strain ATCC 51140 / PWS/A) GN=Bint_1785 PE=4 SV=1 - [G0EJK5_BRAIP]	109.235	51.25	6	2	14	31	320	35.4161	5.96045	1588.75	19.9739
	Q26501	Flagellin OS=Brachyspira hyodysenteriae GN=flaB1 PE=3 SV=1 - [Q26501_BRAHO]	105.756	50.34	14	10	10	25	290	31.9524	8.30908	1258.5	15.8219
	A0A0H0V1V0	Pseudouridine-5'-phosphate glycosidase OS=Brachyspira hyodysenteriae GN=SZ49_02840 PE=3 SV=1 - [A0A0H0V1V0_BRAHO]	69.1137	49.68	13	10	10	17	308	33.9436	5.79541	844.56	10.6179
	A0A0H0W3D6	Enolase OS=Brachyspira hyodysenteriae GN=eno PE=3 SV=1 - [A0A0H0W3D6_BRAHO]	56.7621	23.43	9	8	8	16	431	46.968	5.03369	374.88	4.71302
