# Supplementary material for: Brachyspira hyodysenteriae and B. pilosicoli Proteins Recognized by Sera of Challenged Pigs
Source: Front Microbiol. 2017 May 4;8:723. doi: 10.3389/fmicb.2017.00723 (PMC5415613; doi:10.3389/fmicb.2017.00723)
Supplement: Supplementary file 4 [file DataSheet2.xlsx]

## Sheet: Table S10_Vsp_list
peptide	species	accession	rank	name	precursor charge	selected charge	mass	m/z mono	final mass
IVIPVQILVHNESIDQLGYYR	BRAHW	C0R1E3, F1CJQ1, O30571	2	vspA	nd	2	2468.36	1235.18	2470.36
IVIPVQILVHNESIDQLGYYR	BRAHW	C0R1E3, F1CJQ1, O30571	2	vspA	nd	3	2468.36	823.788	2471.36
LDNTYGNYMGISLDPQIR	BRAHW	C0QZU2	6	vspA	3	3	2069.01	690.67	2072.01
NYTQEVLAR	BRAHW	C0R1E3	4	vspA	2	2	1092.57	547.285	1094.57
LDNTYGNYMGISLDPQIR	BRAHW	C0QZU2	6	vspA	3	3	2069.01	690.67	2072.01
NYTQEVLAR	BRAHW	C0R1E3	4	vspA	2	2	1092.57	547.285	1094.57
LDVHTPVLAVNALANNLR	BRAHW	C0QZU2, F1CJQ6	1	vspA, vspI	3	3	1929.1	644.034	1932.1
LDVHTPVLAVNALANNLR	BRAHW	C0QZU2, F1CJQ6	1	vspA, vspI	3	3	1929.1	644.034	1932.1
YYTGIDLLNQVR	BRAHW	C0QZU2, F1CJQ6	4	vspA, vspI	2	2	1453.77	727.885	1455.77
MYGDQDDWIDFLTDGNQFR	BRAHW	C0R1E1	12	vspB	2	2	2335	1168.5	2337
SYDEEFFAR	BRAHW	C0R1E1, O30572	5	vspB	nd	2	1162.51	582.254	1164.51
VNHYLSWCAYAELYITPVK	BRAHW	O30572	2	vspB	nd	2	2326.16	1164.08	2328.16
VNHYLSWCAYAELYITPVK	BRAHW	O30572	2	vspB	nd	3	2326.17	776.389	2329.17
ALDSMFEPIEGYSSDRPVSSQANINAK	BRAHW	C0R1E0, O68156	7	vspC	3	3	2925.4	976.134	2928.4
MDQFGFVLGNSTIK	BRAHW	C0R1E0, O68156	11	vspC	2	2	1555.79	778.893	1557.79
NYEEEFFSR	BRAHW	C0R1E0, F1CJQ2, O68156	8	vspC	2	2	1219.53	610.765	1221.53
MDQFGFVLGNSTIK	BRAHW	C0R1E0, O68156	11	vspC	2	2	1555.79	778.893	1557.79
FYFLNTTVGNVTINPFIK	BRAHW	C0R1D9, F1CJQ3, O68157	1	vspD	nd	2	2087.12	1044.56	2089.12
FYFLNTTVGNVTINPFIK	BRAHW	C0R1D9, F1CJQ3, O68157	1	vspD	nd	3	2087.13	696.71	2090.13
NYEEELFSR	BRAHW	C0R1D9, F1CJQ3, O68157	6	vspD	2	2	1185.54	593.772	1187.54
VAYNTALHGVGTMIR	BRAHW	C0R1D9, F1CJQ3, O68157	4	vspD	2,3	2	1601.85	801.925	1603.85
ANTLINGSILNTGNK	BRAHW	C0R1T2, F1CJQ4, Q9AEX8	3	vspE	2	2	1528.84	765.418	1530.84
MNQLGFTLGNGTIK	BRAHW	C0R1T2, F1CJQ4	4	vspE	2	2	1492.79	747.393	1494.79
AGEAVQNTVSGYHPSNPNYK	BRAHW	Q9AEX7	6	vspF	2,3	2	2132.01	1067	2134.01
TADGANEAFAQSLGFEAR	BRAHW	C0R1T3, F1CJQ5	6	vspF	2,3	2	1853.87	927.934	1855.87
AGEAVQNTVSGYHPSNPNYK	BRAHW	Q9AEX7	6	vspF	2,3	2	2132.01	1067	2134.01
TADGANEAFAQSLGFEAR	BRAHW	C0R1T3, F1CJQ5	6	vspF	2,3	2	1853.87	927.934	1855.87
VAYNTALQGYNR	BRAHW	C0R1T3, F1CJQ5	3	vspF	2	2	1368.69	685.347	1370.69
DYLGISTDIQIR	BRAHW	Q9AEX6	3	vspG	nd	2	1392.74	697.37	1394.74
IAIPIQIAASK	BRAHW	Q9AEX6	2	vspG	nd	2	1123.71	562.856	1125.71
TIGNVNINPFIK	BRAHW	Q9AEX6	1	vspG	nd	2	1328.76	665.38	1330.76
FMVGVSGETAGVLLDNLDR	BRAHW	C0QX33	6	vspH	nd	2	1992.01	997.007	1994.01
FMVGVSGETAGVLLDNLDR	BRAHW	C0QX33	6	vspH	nd	3	1992.02	665.007	1995.02
QGGLAFNGSTGITWK	BRAHW	C0QX33	2	vspH	nd	2	1535.79	768.894	1537.79
QGGLAFNGSTGITWK	BRAHW	C0QX33	2	vspH	nd	3	1535.8	512.932	1538.8
TANGASEYFAQSLGFEAR	BRAHW	Q9AEX5	11	vspH	2,3	2	1917.9	959.95	1919.9
GGINTFRPAAIAGFGYK	BRAHW	C0QX33, F1CJQ7	1	vspH, vspJ	nd	2	1738.93	870.465	1740.93
GGINTFRPAAIAGFGYK	BRAHW	C0QX33, F1CJQ7	1	vspH, vspJ	nd	3	1738.94	580.646	1741.94
GYFIAATDPVLVEPQIR	BRAHW	C0QX33, F1CJQ7	2	vspH, vspJ	nd	2	1888.02	945.012	1890.02
GYFIAATDPVLVEPQIR	BRAHW	C0QX33, F1CJQ7	2	vspH, vspJ	nd	3	1888.03	630.344	1891.03
LDNTYDNYMGISLDPQIR	BRAHW	F1CJQ6	4	vspI	nd	2	2127.01	1064.5	2129.01
LDNTYDNYMGISLDPQIR	BRAHW	F1CJQ6	4	vspI	nd	3	2127.02	710.005	2130.02
FMVGVLGETAGVLLDNLDR	BRAHW	F1CJQ7	10	vspJ	nd	2	2018.07	1010.03	2020.07
FMVGVLGETAGVLLDNLDR	BRAHW	F1CJQ7	10	vspJ	nd	3	2018.07	673.691	2021.07
YYTGIDAFNYIR	BRAHW, BRAPL	C0R1T2, D8IFY2, F1CJQ4, J9UHW9, K0JK05, Q9AEX8	4	vspE	2	2	1494.73	748.364	1496.73
YYTGIDAFNYIR	BRAHW, BRAPL	C0R1T2, D8IFY2, F1CJQ4, J9UHW9, K0JK05, Q9AEX8	4	vspE	2	2	1494.73	748.364	1496.73
YYTGIEAFNEIR	BRAPL	D8ICU0, J9UQJ0, K0JMS5	7	vspD	2,3	2	2213.09	738.362	2215.09
YMGISMDPQIR	BRAPL	J9UQJ0, K0JMS5	8	vspD	2	2	1309.63	655.815	1311.63
NGYGLSEHTPVLTMTAMNDSLR	BRAPL	D8ICU0	8	vspD	2,3	3	1603.1	803.051	1606.1
TDYFGLSIPAQIR	BRAPL	D8IFY2, J9UHW9, K0JK05	3	vspE	2	2	1479.79	740.893	1481.79
ANTGLTGQIFTTK	BRAPL	D8IFY2, J9UHW9, K0JK05	2	vspE	2	2	1350.73	676.364	1352.73
FDSAPVQISLPIK	BRAPL	J9UN21	6	vspH	2	2	1413.8	707.901	1415.8
YYFAEDIPALSHLR	BRAPL	D8ICP7, J9UBB3	6	vspH	2,3	3	1129.25	565.623	1131.25
LGVSILDLR	BRAPL	J9UN21	3	vspH	2	2	1476.92	493.306	1479.92

## Sheet: Table S11_atcc_bp
vsp_bp_1ug_ATCCbp_160819_01
Sequence	# PSMs	# Proteins	# Protein Groups	Protein Group Accessions	Modifications	ΔCn	q-Value	PEP	XCorr	Charge	MH+ [Da]	ΔM [Da]	RT [min]	# Missed Cleavages
ANTGLTGQIFTTK	9	3	1	J9UHW9		0	0	0.0167	2.33	2	1351.72	0	64.72	0
FDSAPVQISLPIK	16	1	1	J9UN21		0	0	0.00177	3.55	2	1414.79	0	81.59	0
LGVSILDLR	12	1	1	J9UN21		0	0	0.0168	1.88	2	985.604	0	82.05	0
TDYFGLSIPAQIR	2	3	1	J9UHW9		0	0	0.0259	2.28	2	1480.78	0	89.36	0
YYFAEDIPALSHLR	33	2	1	D8ICP7		0	0	0.000475	2.45	3	1694.85	0	86.03	0
YYTGIDAFNYIR	14	6	1	J9UHW9		0	0	0.000606	3.06	2	1495.72	0	84.99	0
YYTGIEAFNEIR	332	3	1	K0JMS5		0	0	0.00389	4.17	2	1475.72	0	78.83	0
vsp_bp_1ug_ATCCbp_160819_sim200
Sequence	# PSMs	# Proteins	# Protein Groups	Protein Group Accessions	Modifications	ΔCn	q-Value	PEP	XCorr	Charge	MH+ [Da]	ΔM [Da]	RT [min]	# Missed Cleavages
ANTGLTGQIFTTK	7	3	1	J9UHW9		0	0	0.00434	2.22	2	1351.72	0	64.86	0
FDSAPVQISLPIK	17	1	1	J9UN21		0	0	0.00287	3.82	2	1414.79	0	81.69	0
LGVSILDLR	21	1	1	J9UN21		0	0	0.0845	2.1	2	985.604	0	82.3	0
NGYGLSEHTPVLTMTAMNDSLR	2	1	1	D8ICU0		0	0	0.00592	3.19	3	2407.14	0	80.12	0
TDYFGLSIPAQIR	5	3	1	J9UHW9		0	0	0.0285	2.51	2	1480.78	0	89.4	0
YYFAEDIPALSHLR	29	2	1	D8ICP7		0	0	3.36e-05	2.37	3	1694.85	0	86.25	0
YYTGIDAFNYIR	14	6	1	J9UHW9		0	0	0.0015	3.18	2	1495.72	0	85.35	0
YYTGIEAFNEIR	359	3	1	D8ICU0		0	0	0.00196	3.99	2	1475.72	0	78.97	0
vsp_bp_1ug_ATCCbp_160819_msn200_01
Sequence	# PSMs	# Proteins	# Protein Groups	Protein Group Accessions	Modifications	ΔCn	q-Value	PEP	XCorr	Charge	MH+ [Da]	ΔM [Da]	RT [min]	# Missed Cleavages
ANTGLTGQIFTTK	2	3	1	J9UHW9		0	0	0.000369	1.49	2	1351.72	0	65.59	0
FDSAPVQISLPIK	3	1	1	J9UN21		0	0	0.0173	3.34	2	1414.79	0	81.59	0
LGVSILDLR	8	1	1	J9UN21		0	0	0.0223	1.99	2	985.604	0	82.61	0
TDYFGLSIPAQIR	4	3	1	J9UHW9		0	0	0.0485	2.84	2	1480.78	0	89.94	0
YYFAEDIPALSHLR	11	2	1	D8ICP7		0	0	6.27e-05	2.57	3	1694.85	0	86.38	0
YYTGIDAFNYIR	10	6	1	J9UHW9		0	0	0.00311	3.37	2	1495.72	0	86.01	0
YYTGIEAFNEIR	365	3	1	K0JMS5		0	0	0.0751	4.21	2	1475.72	0	79.67	0
vsp_bp_1ug_ATCCbp_160822_msn200_01
Sequence	# PSMs	# Proteins	# Protein Groups	Protein Group Accessions	Modifications	ΔCn	q-Value	PEP	XCorr	Charge	MH+ [Da]	ΔM [Da]	RT [min]	# Missed Cleavages
ANTGLTGQIFTTK	2	3	1	J9UHW9		0	0	0.0124	2.11	2	1351.72	0	64.7	0
FDSAPVQISLPIK	9	1	1	J9UN21		0	0	8.79e-06	3.63	2	1414.79	0	80.94	0
LGVSILDLR	8	1	1	J9UN21		0	0	0.0567	1.99	2	985.604	0	81.38	0
NGYGLSEHTPVLTMTAMNDSLR	20	1	1	D8ICU0		0	0	1.67e-05	4.28	2	2407.13	0	79.37	0
TDYFGLSIPAQIR	50	3	1	J9UHW9		0	0	0.0306	2.81	2	1480.78	0	89.04	0
YYFAEDIPALSHLR	86	2	1	D8ICP7		0	0	0.000159	4.43	2	1694.85	0	85.25	0
YYTGIDAFNYIR	28	6	1	J9UHW9		0	0	0.000644	3.27	2	1495.72	0	84.78	0
YYTGIEAFNEIR	45	3	1	D8ICU0		0	0	3.6e-05	4.09	2	1475.72	0	78.62	0

## Sheet: Table S12_OLA9_bp
bp_1ug_OLA9_160929
Sequence	# PSMs	# Proteins	# Protein Groups	Protein Group Accessions	Modifications	ΔCn	q-Value	PEP	XCorr	Charge	MH+ [Da]	ΔM [Da]	RT [min]	# Missed Cleavages
FDSAPVQISLPIK	15	1	1	J9UN21		0	0	0.0773	4.07	2	1414.79	0	83.29	0
NGYGLSEHTPVLTMTAMNDSLR	265	1	1	D8ICU0		0	0	0.00935	6.18	3	2407.14	0	80.9	0
TDYFGLSIPAQIR	2	3	1	J9UHW9		0	0	0.159	2.58	2	1480.78	0	90.71	0
YYTGIDAFNYIR	9	6	1	J9UHW9		0	0	0.0802	3.22	2	1495.72	0	86.36	0
YYTGIEAFNEIR	349	3	1	D8ICU0		0	0	0.0481	4.15	2	1475.72	0	80.53	0

## Sheet: Table S13_summary bp
										ATCCBP		OLA9
peptide	species_1	accession	rank	name	precursor charge	selected charge	mass	m/z mono	final mass	psms total	psms av	psms
YYTGIEAFNEIR	BRAPL	D8ICU0, J9UQJ0, K0JMS5	7	vspD	2,3	2	2213.09	738.362	2215.09	1101	275.25	349
YMGISMDPQIR	BRAPL	J9UQJ0, K0JMS5	8	vspD	2	2	1309.63	655.815	1311.63	nd	nd	nd
NGYGLSEHTPVLTMTAMNDSLR	BRAPL	D8ICU0	8	vspD	2,3	3	1603.1	803.051	1606.1	22	5.5	265
YYTGIDAFNYIR	BRAHW, BRAPL	C0R1T2, D8IFY2, F1CJQ4, J9UHW9, K0JK05, Q9AEX8	4	vspE	2	2	1494.73	748.364	1496.73	66	16.5	9
TDYFGLSIPAQIR	BRAPL	D8IFY2, J9UHW9, K0JK05	3	vspE	2	2	1479.79	740.893	1481.79	61	15.25	2
ANTGLTGQIFTTK	BRAPL	D8IFY2, J9UHW9, K0JK05	2	vspE	2	2	1350.73	676.364	1352.73	20	5	nd
FDSAPVQISLPIK	BRAPL	J9UN21	6	vspH	2	2	1413.8	707.901	1415.8	45	11.25	15
YYFAEDIPALSHLR	BRAPL	D8ICP7, J9UBB3	6	vspH	2,3	3	1129.25	565.623	1131.25	159	39.75	nd
LGVSILDLR	BRAPL	J9UN21	3	vspH	2	2	1476.92	493.306	1479.92	49	12.25	nd

## Sheet: Table S14_WA1_bh
vsp_bh1_1ug_ATCCbh_160819_01
Sequence	# PSMs	# Proteins	# Protein Groups	Protein Group Accessions	Modifications	ΔCn	q-Value	PEP	XCorr	Charge	MH+ [Da]	ΔM [Da]	RT [min]	# Missed Cleavages
ALDSMFEPIEGYSSDRPVSSQANINAK	1	2	1	C0R1E0		0	0	0.00146	2.05	3	2926.39	0	79.35	0
ANTLINGSILNTGNK	3	3	1	C0R1T2		0	0	0.000109	3.68	2	1529.83	0	68.25	0
LDVHTPVLAVNALANNLR	3	2	1	C0QZU2		0	0	0.000419	3.68	3	1930.09	0	90.67	0
MDQFGFVLGNSTIK	13	2	1	C0R1E0		0	0	3.07e-05	4.53	2	1556.78	0	84.79	0
MNQLGFTLGNGTIK	16	2	1	C0R1T2		0	0	0.00111	3.76	2	1493.78	0	83.81	0
MYGDQDDWIDFLTDGNQFR	12	1	1	C0R1E1		0	0	0.000184	3.41	2	2335.99	0	107.82	0
TADGANEAFAQSLGFEAR	506	2	1	C0R1T3		0	0	8.1e-07	4.89	2	1854.86	0	86.21	0
VAYNTALHGVGTMIR	6	3	1	C0R1D9		0	0	0.000741	2.93	2	1602.84	0	66.07	0
vsp_bh1_1ug_ATCCbh_160819_sim200_01
Sequence	# PSMs	# Proteins	# Protein Groups	Protein Group Accessions	Modifications	ΔCn	q-Value	PEP	XCorr	Charge	MH+ [Da]	ΔM [Da]	RT [min]	# Missed Cleavages
ANTLINGSILNTGNK	2	3	1	C0R1T2		0	0	0.00776	3.05	2	1529.83	0	68.88	0
FYFLNTTVGNVTINPFIK	2	3	1	C0R1D9		0	0	0.0535	3.38	2	2088.12	0	107.76	0
LDVHTPVLAVNALANNLR	2	2	1	C0QZU2		0	0	0.000143	3.64	3	1930.09	0	91.22	0
MNQLGFTLGNGTIK	25	2	1	C0R1T2		0	0	0.00749	3.48	2	1493.78	0	90.82	0
MYGDQDDWIDFLTDGNQFR	9	1	1	C0R1E1		0	0	1.05e-05	4.3	2	2335.99	0	108.62	0
NYEEEFFSR	1	3	1	C0R1E0		0	0	0.0211	3.09	2	1220.52	0	70.51	0
TADGANEAFAQSLGFEAR	297	2	1	C0R1T3		0	0	2.06e-06	5.58	2	1854.86	0	91.57	0
vsp_bh1_1ug_ATCCbh_160822_msn200_01
Sequence	# PSMs	# Proteins	# Protein Groups	Protein Group Accessions	Modifications	ΔCn	q-Value	PEP	XCorr	Charge	MH+ [Da]	ΔM [Da]	RT [min]	# Missed Cleavages
ANTLINGSILNTGNK	4	3	1	C0R1T2		0	0	0.00629	3.08	2	1529.83	0	68.18	0
FYFLNTTVGNVTINPFIK	2	3	1	C0R1D9		0	0	0.0469	3.21	2	2088.12	0	107.58	0
LDVHTPVLAVNALANNLR	5	2	1	C0QZU2		0	0	0.0038	3.74	3	1930.09	0	90.3	0
MDQFGFVLGNSTIK	19	2	1	C0R1E0		0	0	0.00115	4.47	2	1556.78	0	84.9	0
MNQLGFTLGNGTIK	9	2	1	C0R1T2		0	0	0.0144	3.93	2	1493.78	0	84.81	0
MYGDQDDWIDFLTDGNQFR	11	1	1	C0R1E1		0	0	0.000452	4.19	2	2335.99	0	107.93	0
NYEEEFFSR	2	3	1	C0R1E0		0	0	0.017	2.57	2	1220.52	0	69.28	0
TADGANEAFAQSLGFEAR	655	2	1	C0R1T3		0	0	1.81e-05	5.58	2	1854.86	0	80.11	0
VAYNTALHGVGTMIR	7	3	1	C0R1D9		0	0	5.49e-05	3.41	2	1602.84	0	65.78	0
vsp_bh2_1ug_ATCCbh_160819_01
Sequence	# PSMs	# Proteins	# Protein Groups	Protein Group Accessions	Modifications	ΔCn	q-Value	PEP	XCorr	Charge	MH+ [Da]	ΔM [Da]	RT [min]	# Missed Cleavages
LDVHTPVLAVNALANNLR	3	2	1	C0QZU2		0	0	0.000221	3.44	3	1930.09	0	90.9	0
MDQFGFVLGNSTIK	6	2	1	C0R1E0		0	0	0.00061	4.6	2	1556.78	0	85	0
TADGANEAFAQSLGFEAR	423	2	1	C0R1T3		0	0	1.19e-05	4.86	2	1854.86	0	88.33	0
VAYNTALQGYNR	8	2	1	C0R1T3		0	0	0.00871	3.39	2	1369.69	0	55.89	0
YYTGIDLLNQVR	4	2	1	C0QZU2		0	0	0.00976	3.41	2	1454.76	0	83.78	0
vsp_bh2_1ug_ATCCbh_160819_sim200_01
Sequence	# PSMs	# Proteins	# Protein Groups	Protein Group Accessions	Modifications	ΔCn	q-Value	PEP	XCorr	Charge	MH+ [Da]	ΔM [Da]	RT [min]	# Missed Cleavages
LDVHTPVLAVNALANNLR	2	2	1	C0QZU2		0	0	0.00455	3.77	3	1930.09	0	91.11	0
MDQFGFVLGNSTIK	6	2	1	C0R1E0		0	0	0.000431	4.4	2	1556.78	0	85.26	0
TADGANEAFAQSLGFEAR	264	2	1	C0R1T3		0	0	8.72e-06	5.19	2	1854.86	0	92.13	0
VAYNTALQGYNR	25	2	1	C0R1T3		0	0	0.0243	3.91	2	1369.69	0	55.62	0
YYTGIDLLNQVR	2	2	1	C0QZU2		0	0	0.0442	2.14	2	1454.76	0	84.61	0
vsp_bh2_1ug_ATCCbh_160822_msn200_01
Sequence	# PSMs	# Proteins	# Protein Groups	Protein Group Accessions	Modifications	ΔCn	q-Value	PEP	XCorr	Charge	MH+ [Da]	ΔM [Da]	RT [min]	# Missed Cleavages
LDVHTPVLAVNALANNLR	4	2	1	C0QZU2		0	0	0.082	4.41	3	1930.09	0	90.72	0
MDQFGFVLGNSTIK	12	2	1	C0R1E0		0	0	0.03	4.7	2	1556.78	0	85.24	0
TADGANEAFAQSLGFEAR	405	2	1	C0R1T3		0	0	0.0179	5.5	2	1854.86	0	78.11	0
VAYNTALQGYNR	29	2	1	C0R1T3		0	0	0.195	3.46	2	1369.69	0	56.58	0
YYTGIDLLNQVR	7	2	1	C0QZU2		0	0	0.162	3.05	2	1454.76	0	83.52	0
bh1_1ug_ATCCbh_160928
Sequence	# PSMs	# Proteins	# Protein Groups	Protein Group Accessions	Modifications	ΔCn	q-Value	PEP	XCorr	Charge	MH+ [Da]	ΔM [Da]	RT [min]	# Missed Cleavages
ALDSMFEPIEGYSSDRPVSSQANINAK	8	2	1	C0R1E0		0	0	7.2e-05	4.36	3	2926.39	0	80.37	0
ANTLINGSILNTGNK	3	3	1	C0R1T2		0	0	0.0599	3.52	2	1529.83	0	68.98	0
FYFLNTTVGNVTINPFIK	7	3	1	C0R1D9		0	0	0.0359	3.09	2	2088.12	0	107.97	0
LDVHTPVLAVNALANNLR	1	2	1	C0QZU2		0	0	0.0248	2.78	3	1930.09	0	91.58	0
MDQFGFVLGNSTIK	11	2	1	C0R1E0		0	0	8.85e-05	5.25	2	1556.78	0	85.66	0
MNQLGFTLGNGTIK	8	2	1	C0R1T2		0	0	0.043	3.36	2	1493.78	0	85.76	0
MYGDQDDWIDFLTDGNQFR	13	1	1	C0R1E1		0	0	0.000122	5	2	2335.99	0	108.95	0
TADGANEAFAQSLGFEAR	726	2	1	C0R1T3		0	0	3.4e-05	5.82	2	1854.86	0	87.64	0
VAYNTALHGVGTMIR	6	3	1	C0R1D9		0	0	0.00117	3.57	2	1602.84	0	66.47	0
bh2_1ug_ATCCbh_160928
Sequence	# PSMs	# Proteins	# Protein Groups	Protein Group Accessions	Modifications	ΔCn	q-Value	PEP	XCorr	Charge	MH+ [Da]	ΔM [Da]	RT [min]	# Missed Cleavages
LDVHTPVLAVNALANNLR	4	2	1	C0QZU2		0	0	0.0672	2.76	3	1930.09	0	91.67	0
MDQFGFVLGNSTIK	7	2	1	C0R1E0		0	0	0.00559	4.96	2	1556.78	0	86.03	0
MDQLGFVLGNDSIK	5	2	1	C0QZU2		0	0	0.00717	3.19	2	1536.78	0	84.23	0
TADGANEAFAQSLGFEAR	34	2	1	C0R1T3		0	0	0.000348	5.85	2	1854.86	0	77.99	0
VAYNTALQGYNR	15	2	1	C0R1T3		0	0	0.0336	4.15	2	1369.69	0	55.3	0
YYTGIDLLNQVR	2	2	1	C0QZU2		0	0	0.0159	2.66	2	1454.76	0	84.57	0
bh3_1ug_ATCCbh_160928
Sequence	# PSMs	# Proteins	# Protein Groups	Protein Group Accessions	Modifications	ΔCn	q-Value	PEP	XCorr	Charge	MH+ [Da]	ΔM [Da]	RT [min]	# Missed Cleavages
MYGDQDDWIDFLTDGNQFR	16	1	1	C0R1E1		0	0	0.000289	4.57	2	2335.99	0	109.37	0
bh4_1ug_ATCCbh_160928
Sequence	# PSMs	# Proteins	# Protein Groups	Protein Group Accessions	Modifications	ΔCn	q-Value	PEP	XCorr	Charge	MH+ [Da]	ΔM [Da]	RT [min]	# Missed Cleavages
LDVHTPVLAVNALANNLR	6	2	1	C0QZU2		0	0	0.0753	3.11	3	1930.09	0	92.38	0
MDQLGFVLGNDSIK	10	2	1	C0QZU2		0	0	0.003	4.69	2	1536.78	0	84.77	0
MYGDQDDWIDFLTDGNQFR	19	1	1	C0R1E1		0	0	0.0523	4.8	2	2335.99	0	106.22	0

## Sheet: Table S15_B78_bh
bh1_1ug_B78_160929
Sequence	# PSMs	# Proteins	# Protein Groups	Protein Group Accessions	Modifications	ΔCn	q-Value	PEP	XCorr	Charge	MH+ [Da]	ΔM [Da]	RT [min]	# Missed Cleavages
ALDSMFEPIEGYSSDRPVSSQANINAK	14	2	1	C0R1E0		0	0	0.0826	3.43	3	2926.39	0	81.43	0
ANTLINGSILNTGNK	14	3	1	C0R1T2		0	0	0.0601	4.29	2	1529.83	0	69.69	0
MDQFGFVLGNSTIK	46	2	1	C0R1E0		0	0	0.0184	5.53	2	1556.78	0	86.95	0
MNQLGFTLGNGTIK	44	2	1	C0R1T2		0	0	0.0546	4.28	2	1493.78	0	88.8	0
MYGDQDDWIDFLTDGNQFR	25	1	1	C0R1E1		0	0	0.0189	5.25	2	2335.99	0	110.62	0
VAYNTALHGVGTMIR	1	3	1	C0R1D9		0	0	0.111	2.86	2	1602.84	0	67.63	0
bh2_1ug_B78_160929
Sequence	# PSMs	# Proteins	# Protein Groups	Protein Group Accessions	Modifications	ΔCn	q-Value	PEP	XCorr	Charge	MH+ [Da]	ΔM [Da]	RT [min]	# Missed Cleavages
DYLGISTDIQIR	1	1	1	Q9AEX6		0	0	0.198	2.2	2	1393.73	0	80.39	0
LDVHTPVLAVNALANNLR	3	2	1	C0QZU2		0	0	0.144	2.86	3	1930.09	0	96.78	0
MDQFGFVLGNSTIK	13	2	1	C0R1E0		0	0	0.076	5.42	2	1556.78	0	86.98	0
MDQLGFVLGNDSIK	8	2	1	C0QZU2		0	0	0.0977	4.76	2	1536.78	0	85.26	0
TANGASEYFAQSLGFEAR	285	1	1	Q9AEX5		0	0	0.045	5.71	2	1918.89	0	85.87	0
YYTGIDLLNQVR	8	2	1	C0QZU2		0	0	0.189	3.55	2	1454.76	0	85.78	0

## Sheet: Table S16_INF1_bh
bh1_1ug_INF1_160929
Sequence	# PSMs	# Proteins	# Protein Groups	Protein Group Accessions	Modifications	ΔCn	q-Value	PEP	XCorr	Charge	MH+ [Da]	ΔM [Da]	RT [min]	# Missed Cleavages
ANTLINGSILNTGNK	6	3	1	C0R1T2		0	0	0.000635	3.26	2	1529.83	0	69.91	0
LDNTYGNYMGISLDPQIR	10	1	1	C0QZU2		0	0	1.06e-07	4.03	3	2070	0	87.93	0
MYGDQDDWIDFLTDGNQFR	7	1	1	C0R1E1		0	0	0.000859	3.92	2	2335.99	0	107.86	0
VVIGMDVAASEFYR	37	6	1	B4DUJ6		0	0	0.000107	3.82	2	1556.78	0	86.62	0
YYTGIDAFNYIR	20	6	1	C0R1T2		0	0	0.000325	4.07	2	1495.72	0	87.67	0
bh2_1ug_INF1_160929
Sequence	# PSMs	# Proteins	# Protein Groups	Protein Group Accessions	Modifications	ΔCn	q-Value	PEP	XCorr	Charge	MH+ [Da]	ΔM [Da]	RT [min]	# Missed Cleavages
LDNTYGNYMGISLDPQIR	6	1	1	C0QZU2		0	0	0.00985	4.07	3	2070	0	88.08	0
LDVHTPVLAVNALANNLR	13	2	1	C0QZU2		0	0	0.0472	3.99	3	1930.09	0	99.81	0
MDQLGFVLGNDSIK	17	2	1	C0QZU2		0	0	0.0159	4.87	2	1536.78	0	85.63	0
VVIGMDVAASEFYR	22	6	1	B4DUJ6		0	0	0.0567	4.18	2	1556.78	0	86.39	0
YYTGIDLLNQVR	20	2	1	C0QZU2		0	0	0.0717	3.99	2	1454.76	0	86.01	0

## Sheet: Table S17_summary bh
										WA1		WA1 sept	B78	INF1	WA1	B78	INF1
peptide	species_1	accession	rank	name	precursor charge	selected charge	mass	m/z mono	final mass	psms	av psms	psms	psms	psms	detected	detected	detected
IVIPVQILVHNESIDQLGYYR	BRAHW	C0R1E3, F1CJQ1, O30571	2	vspA	nd	2	2468.36	1235.18	2470.36						nd	nd	nd
IVIPVQILVHNESIDQLGYYR	BRAHW	C0R1E3, F1CJQ1, O30571	2	vspA	nd	3	2468.36	823.788	2471.36
LDNTYGNYMGISLDPQIR	BRAHW	C0QZU2	6	vspA	3	3	2069.01	690.67	2072.01	ND*
NYTQEVLAR	BRAHW	C0R1E3	4	vspA	2	2	1092.57	547.285	1094.57	ND*
MYGDQDDWIDFLTDGNQFR	BRAHW	C0R1E1	12	vspB	2	2	2335	1168.5	2337	32	10.6667	13	25	7	nd	nd	nd
SYDEEFFAR	BRAHW	C0R1E1, O30572	5	vspB	nd	2	1162.51	582.254	1164.51		0
VNHYLSWCAYAELYITPVK	BRAHW	O30572	2	vspB	nd	2	2326.16	1164.08	2328.16		0
VNHYLSWCAYAELYITPVK	BRAHW	O30572	2	vspB	nd	3	2326.17	776.389	2329.17		0
ALDSMFEPIEGYSSDRPVSSQANINAK	BRAHW	C0R1E0, O68156	7	vspC	3	3	2925.4	976.134	2928.4	1	0.333333	8	14		y	y	nd
MDQFGFVLGNSTIK	BRAHW	C0R1E0, O68156	11	vspC	2	2	1555.79	778.893	1557.79	61*	20.3333	18*	59*
NYEEEFFSR	BRAHW	C0R1E0, F1CJQ2, O68156	8	vspC	2	2	1219.53	610.765	1221.53	3	1
FYFLNTTVGNVTINPFIK	BRAHW	C0R1D9, F1CJQ3, O68157	1	vspD	nd	2	2087.12	1044.56	2089.12	4	1.33333	7			y	nd	nd
FYFLNTTVGNVTINPFIK	BRAHW	C0R1D9, F1CJQ3, O68157	1	vspD	nd	3	2087.13	696.71	2090.13		0
NYEEELFSR	BRAHW	C0R1D9, F1CJQ3, O68157	6	vspD	2	2	1185.54	593.772	1187.54	ND	nd
VAYNTALHGVGTMIR	BRAHW	C0R1D9, F1CJQ3, O68157	4	vspD	2,3	2	1601.85	801.925	1603.85	18	6	6	1
ANTLINGSILNTGNK	BRAHW	C0R1T2, F1CJQ4, Q9AEX8	3	vspE	2	2	1528.84	765.418	1530.84	9	3	3	14	6	y	y	y
MNQLGFTLGNGTIK	BRAHW	C0R1T2, F1CJQ4	4	vspE	2	2	1492.79	747.393	1494.79	50	16.6667	8	44
YYTGIDAFNYIR	BRAHW, BRAPL	C0R1T2, D8IFY2, F1CJQ4, J9UHW9, K0JK05, Q9AEX8	4	vspE	2	2	1494.73	748.364	1496.73	ND	nd			20
AGEAVQNTVSGYHPSNPNYK	BRAHW	Q9AEX7	6	vspF	2,3	2	2132.01	1067	2134.01	ND*	nd				y	y	nd
TADGANEAFAQSLGFEAR	BRAHW	C0R1T3, F1CJQ5	6	vspF	2,3	2	1853.87	927.934	1855.87	2550*	850	764*
VAYNTALQGYNR	BRAHW	C0R1T3, F1CJQ5	3	vspF	2	2	1368.69	685.347	1370.69	62	20.6667	15
DYLGISTDIQIR	BRAHW	Q9AEX6	3	vspG	nd	2	1392.74	697.37	1394.74		0		1		nd	nd	nd
IAIPIQIAASK	BRAHW	Q9AEX6	2	vspG	nd	2	1123.71	562.856	1125.71		0
TIGNVNINPFIK	BRAHW	Q9AEX6	1	vspG	nd	2	1328.76	665.38	1330.76		0
FMVGVSGETAGVLLDNLDR	BRAHW	C0QX33	6	vspH	nd	2	1992.01	997.007	1994.01		0				nd	nd	nd
FMVGVSGETAGVLLDNLDR	BRAHW	C0QX33	6	vspH	nd	3	1992.02	665.007	1995.02		0
QGGLAFNGSTGITWK	BRAHW	C0QX33	2	vspH	nd	2	1535.79	768.894	1537.79		0
QGGLAFNGSTGITWK	BRAHW	C0QX33	2	vspH	nd	3	1535.8	512.932	1538.8		0
TANGASEYFAQSLGFEAR	BRAHW	Q9AEX5	11	vspH	2,3	2	1917.9	959.95	1919.9	ND	nd		285
GGINTFRPAAIAGFGYK	BRAHW	C0QX33, F1CJQ7	1	vspH, vspJ	nd	2	1738.93	870.465	1740.93		0				nd	nd	nd
GGINTFRPAAIAGFGYK	BRAHW	C0QX33, F1CJQ7	1	vspH, vspJ	nd	3	1738.94	580.646	1741.94		0
GYFIAATDPVLVEPQIR	BRAHW	C0QX33, F1CJQ7	2	vspH, vspJ	nd	2	1888.02	945.012	1890.02		0
GYFIAATDPVLVEPQIR	BRAHW	C0QX33, F1CJQ7	2	vspH, vspJ	nd	3	1888.03	630.344	1891.03		0
LDNTYDNYMGISLDPQIR	BRAHW	F1CJQ6	4	vspI	nd	2	2127.01	1064.5	2129.01		0				no conclusive	no conclusive	y
LDNTYDNYMGISLDPQIR	BRAHW	F1CJQ6	4	vspI	nd	3	2127.02	710.005	2130.02		0			16*
YYTGIDLLNQVR	BRAHW	C0QZU2, F1CJQ6	4	vspA, vspI	2	2	1453.77	727.885	1455.77	13	4.33333	2	8
LDVHTPVLAVNALANNLR	BRAHW	C0QZU2, F1CJQ6	1	vspA, vspI	3	3	1929.1	644.034	1932.1	19*	6.33333	5*	3	13
FMVGVLGETAGVLLDNLDR	BRAHW	F1CJQ7	10	vspJ	nd	2	2018.07	1010.03	2020.07		0				nd	nd	nd
FMVGVLGETAGVLLDNLDR	BRAHW	F1CJQ7	10	vspJ	nd	3	2018.07	673.691	2021.07		0
